# Supplementary material for: PAXX and its paralogs synergistically direct DNA polymerase λ activity in DNA repair
Source: Nat Commun. 2018 Sep 24;9:3877. doi: 10.1038/s41467-018-06127-y (PMC6155126; doi:10.1038/s41467-018-06127-y)
Supplement: Supplementary file 4 — Supplementary Data 1 [file 41467_2018_6127_MOESM4_ESM.xlsx]

## Sheet: Mass Spectrometry Data
Supplementary Table 9
	NUCLEOPLASM					SOLUBLE CHROMATIN
Entry	Control	FLAG-PAXX	FLAG-XRCC4	FLAG-XLF	FLAG-DNA-PKcs	Control	FLAG-PAXX	FLAG-XRCC4	FLAG-XLF	FLAG-DNA-PKcs
1433B_HUMAN	0	0	0.941393	0	2.73005	36.8706	0	0	0	0.536948
1433E_HUMAN	2.40641	0	6.86801	2.91168	12.0651	7.52076	0	2.48691	0.838899	8.10826
1433F_HUMAN	0	0	0	0	4.35676	1.56402	0	0	0.357284	0
1433G_HUMAN	0	0	1.58622	0	5.6857	2.21582	0	0	0	0
1433T_HUMAN	0	0	1.42191	0	1.32577	1.97994	0	0	0	1.69547
1433Z_HUMAN	0	0	3.0497	1.85673	12.9661	2.99577	0	0	0	1.75411
1A02_HUMAN	0	0	0	0	1.65874
1B07_HUMAN	0	0	0	0	7.40115
1B57_HUMAN	0	0	0	0	4.46757
1C06_HUMAN	0	0	0	0	12.734
1C07_HUMAN	0	0	0	0	8.44185
2AAA_HUMAN	0	0	0	0	6.2029
AAKG1_HUMAN	0	0	0	0	5.80286
ACD_HUMAN						0	0	0	9.43099	6.35705
41_HUMAN						1.61897	0	1.14652	0	0
ACL6A_HUMAN						13.9195	6.88135	12.2776	3.74635	7.68417
ACTB_HUMAN	5.80757	11.9453	12.3295	4.70194	23.717	638.536	131.598	441.662	172.349	202.56
ACTBL_HUMAN	0	5.42818	0	0	0	21.3938	0.508777	4.36639	0	9.56786
ACTBM_HUMAN						26.2119	0	10.7994	0	25.7022
ACTH_HUMAN	0	0	0	0	1.44583	23.4667	22.358	7.9823	0	0.90672
ACTZ_HUMAN	0	0	1.0538	0	15.0186
ADCK3_HUMAN	0	0	0	0	2.62552
ADCK4_HUMAN	0	0	0	0	0.527607
ACTN4_HUMAN						8.84813	5.92459	2.75061	0	0
ADNP_HUMAN						1.83455	0	1.95179	0	0
ADT1_HUMAN	0	0	7.07785	0	4.66705	5.6863	8.5139	5.47453	6.21236	25.2973
ADT2_HUMAN	1.76812	0	12.7575	109.452	52.1454	19.0599	15.54	17.4388	31.9502	55.6192
ADT3_HUMAN	0	0	3.86123	1.66914	16.1361	1.07361	0	11.3378	19.0316	27.9204
AIFM1_HUMAN	0	0	2.12855	0	24.2074
AL1L1_HUMAN	1.05654	0	0	0	0
AKP8L_HUMAN	0	0	0	0	5.70951
AL3A2_HUMAN	0	0	0	0	84.5324
AKAP8_HUMAN						0.441712	0	0	0	0
ALBU_HUMAN						7.93209	0	0	10.8379	11.9382
AMOT_HUMAN						12.2851	0	7.31181	0	0
ANM5_HUMAN	285.834	0	244.874	1.29738	319.861	391.334	12.0292	39.3048	245.955	249.495
ANR28_HUMAN	0	0	0	0	199.108	0	20.5861	0	9.8346	58.3501
ANXA2_HUMAN						1.51197	0	0	0	0
ANR44_HUMAN	0	0	0	0	38.6189	0	5.19152	0	0	3.62736
ANR52_HUMAN	0	0	0	0	109.426	0	4.59793	0	0	9.12338
ANXA5_HUMAN	0	0	0.428886	0	0
ATD3B_HUMAN						0	0	1.79701	0	2.82543
ATD3C_HUMAN						0	0	0	0	0.257466
ATP5H_HUMAN						0	0	0	0	1.27804
APOB_HUMAN						0	0	0	49.409	0
APTX_HUMAN	0	0	41.6619	0	0	0	0	7.50149	0	0
APC4_HUMAN						0.589096	0	0	0	0
API5_HUMAN						1.91412	0	0	0	0
APLF_HUMAN						0	0	0	6.76505	0
ARF4_HUMAN	0	0	0	0	3.10252	0	0	0	0	2.19574
ARF5_HUMAN	0	0	0	0	1.6559	0	0	0	0	3.1454
ARHG2_HUMAN	0	0	0	0	112.119	0	11.4438	0.780469	7.57614	20.2087
ARL1_HUMAN	0	0	0	0	21.4859	0	0	0	0	1.00959
ARI1A_HUMAN						4.72379	0	0	0	0
ARPC4_HUMAN						2.78237	0	0	0	0
ATAD5_HUMAN	0	0	60.8172	0	0	0	0	4.20179	0	0
AT5F1_HUMAN						0	0	0	0	2.4266
ATD3A_HUMAN	0	0	0	0	16.1007	3.1288	3.80199	2.36537	4.52378	6.85561
ARL5B_HUMAN	0	0	0	0	1.3687
ATPA_HUMAN	0	2.82249	2.95626	4.75435	27.7637	7.31091	0	4.0526	4.02684	25.4032
ATPB_HUMAN	0	0	0	2.79619	19.146	6.71286	0	3.58921	4.09888	23.562
ATPG_HUMAN	0	0	1.82864	0	14.0237	0	0	0	0	5.99744
ATPO_HUMAN	0	0	0	0	1.41512	1.80497	0	0	0	5.20179
BAF_HUMAN	0	0	0	11.3281	18.1386
BAG2_HUMAN	0	0	0.591077	0	3.5539
BASP1_HUMAN						1.15271	0	0	0	0
BEND3_HUMAN						1.12828	0	0.392367	0	0
BUB3_HUMAN						1.70174	0	1.48096	0	4.18464
C1QBP_HUMAN	0	0	5.15433	0	23.834	3.50066	0	0	0	11.9784
CAB45_HUMAN	0	0	0	0	7.58967
CALU_HUMAN	0	0	0	0	11.7699
CAMP3_HUMAN	4.46114	0	5.9621	0	0
C1TM_HUMAN						0	0	0.2559	0	0
CAF1A_HUMAN						0	0	0.763027	0	0
CAF1B_HUMAN						0.809244	0	0	0	0
CALD1_HUMAN						18.5385	0	17.4165	0	0
CAPZB_HUMAN						20.6891	2.04295	15.514	5.37396	6.08285
CAZA1_HUMAN	0	0	0.189231	0	3.99659	22.9333	18.0869	14.5815	8.45906	24.9704
CB047_HUMAN	0	0	0	0	2.8326
CC124_HUMAN	0	0	0.878003	9.88199	2.91042
CCD47_HUMAN	0	0	0	0	2.87049
CCD82_HUMAN	0	0	0	0	9.7153
CDK1_HUMAN	0	0	0	0	4.61406
CDK2_HUMAN	0	0	0.274109	0	0
CDK9_HUMAN	0	0	0	0	4.78393
CE290_HUMAN	0	0	0	0	4.21967
CENPE_HUMAN	0	0	0	0	2.22322
CEP70_HUMAN	2.14161	0	0	0	0
CG050_HUMAN	0	0	0	0.96614	0
CAZA2_HUMAN						10.786	0.884552	6.08971	0	11.785
CBX1_HUMAN						5.06288	0	0	2.3045	0
CBX3_HUMAN						15.5734	3.71877	7.65117	3.43232	8.16241
CCAR1_HUMAN						4.41334	0	5.99895	0	0
CCAR2_HUMAN						0.807651	0	0	0	0
CDC16_HUMAN						2.5492	0	2.82781	0	0
CDC27_HUMAN						2.74843	0	2.95	0	0
CDC5L_HUMAN						18.1506	0	3.97119	0	0
CE024_HUMAN						1.49345	0	0	0.995371	2.61655
CH10_HUMAN						0.687069	0	0	0	0
CH60_HUMAN	6.09256	19.251	16.9667	18.1532	38.7924	18.0233	0	9.67614	2.30106	9.97946
CHD1L_HUMAN	0	0	0	0	174.905
CHIP_HUMAN	0	0	0.960082	0	2.06399
CHP1_HUMAN	0	0	0	0	145.019
CHD4_HUMAN						3.72794	0	0	0	0
CHERP_HUMAN						2.46537	0	2.28443	0	0
CIRBP_HUMAN						5.8731	0	0.643861	0	1.85571
CK084_HUMAN	0	0	0	0	1.93287	30.6042	27.0763	35.6541	17.5753	21.9197
CK5P2_HUMAN						0	12.6063	0	0	0
CKAP4_HUMAN	0	0	98.612	0	0	25.4833	0	0	0	0
CLAP2_HUMAN	5.77048	0	2.58638	0	10.5721
CLH1_HUMAN	0	4.43855	6.59592	0	0	2.76485	0	0.637652	0	0
CLPB_HUMAN	0	0	0	0	9.87123
CN37_HUMAN	0	0	0	0	5.14421
COPRS_HUMAN	0	0	0	0	4.4488
CTND1_HUMAN	0	0	0	0	6.21548
CU059_HUMAN	0	0	0	0	0.918661
DC1L1_HUMAN	0	0	0	0	3.60107
CTBP1_HUMAN						3.88516	0	4.23778	0	0
CTBP2_HUMAN						1.56335	0	3.44735	0	0.546827
DBLOH_HUMAN						0.682514	0	0	0	0
DCAF7_HUMAN	0	0	0	0	1.03944	0	0	1.60993	0	0
DCR1B_HUMAN	0	0	0	0	6.73312	0	0	0	9.4566	17.2578
COPG1_HUMAN	0	0	0	0	3.87181
CMC2_HUMAN						0	0	3.11996	0	9.03518
COX2_HUMAN						0	0	0	0	4.5492
CPSF5_HUMAN						113.266	0	0	0	0
CMYA5_HUMAN						0	0	0	3.88947	0
COF1_HUMAN						10.7134	1.26091	0	0	0
COF2_HUMAN						12.8175	1.14725	6.31867	3.72615	0
COR1B_HUMAN						2.86178	0	0	0	0
COR1C_HUMAN						23.2119	3.98359	15.9483	5.47544	9.46185
CREB1_HUMAN						0	18.2651	0	0	0
CS043_HUMAN						2.35087	0	0	0	0
CSDE1_HUMAN						0.409975	0	0	0	0
CSK21_HUMAN	0	0	0	0	2.67474	0	0	23.1253	0	0
DCR1C_HUMAN	0	0	0	0	20.34
DCTN2_HUMAN	0	0	0	0	6.22303	0	0	1.3255	0	0
DDB1_HUMAN						1.63751	0	1.3974	0	0
DDX1_HUMAN						0.821125	0	0	0	0
DDX17_HUMAN	0	0	0	0	2.07537	31.9612	7.31751	15.8305	13.1116	19.2438
DDX20_HUMAN	2.98391	0	0	0	0
DDX28_HUMAN	0.709636	0	0	0	0
DDX3X_HUMAN	0.801685	0	0	0	12.2346	7.30288	0	7.81582	0	0
DDX5_HUMAN	0	0	0	0	3.56439	18.1636	5.87831	18.6862	6.52962	15.2049
DJB11_HUMAN	0	0	0	0	1.7426
DJB12_HUMAN	0	0	0	0	1.75389
DHB12_HUMAN	0	0	0	0	3.47296
DHE3_HUMAN	0	0	0	0	1.51212
DIA1_HUMAN	0	0	0	0	23.6602
DJC16_HUMAN	0	0	0	0	5.26413
DLRB1_HUMAN	0	0	0	0	1.21538
DNJA1_HUMAN	0	0	1.8407	0	15.2844
DNJA2_HUMAN	0	0	0	0	10.4273
DNJA3_HUMAN	0	0	0	0	10.9955
DNJB2_HUMAN	0	0	0	0	4.42678
DNJB6_HUMAN	0	0	0	0	17.2943
DNJC7_HUMAN	0	0	0	0	3.3157
DNLI3_HUMAN	0	0	0	0	138.809
DEK_HUMAN						0.814122	0	0	0	0
DIC_HUMAN						0	0	0	0	10.4047
DHX15_HUMAN						5.10639	0	7.85177	0	0
DHX9_HUMAN						31.188	18.1341	28.3789	19.7781	17.3538
DMAP1_HUMAN						0.839913	0	0.482957	0	0
DMD_HUMAN						20.3182	0	0	0	0
DNJC8_HUMAN						3.24597	0	0	0	0
DNLI4_HUMAN	0	0	139.126	188.943	158.929	0	56.3448	66.9764	203.928	10.0124
DPM1_HUMAN	0	0	0	0	19.7938	0	0	0	0	2.03748
DX39B_HUMAN						4.7614	0	0	0	0
DPOLL_HUMAN	0	0	0	5.34267	0	0	53.1871	4.07157	38.8737	0
DREB_HUMAN						38.3859	4.4751	34.5486	6.69978	12.7707
DSRAD_HUMAN						9.97111	7.2689	7.51765	0	6.34931
DX39A_HUMAN						5.92934	0	3.41985	1.53061	3.54047
DYH12_HUMAN						0	4.17834	0	0	0
DYH2_HUMAN						0	6.31237	0	0	0.46948
DYH3_HUMAN						0	0	0	4.91602	0
DYHC2_HUMAN						0	115.057	0	0	0
DYN1_HUMAN	0	0	0	0	11.461	0	8.87231	0	18.2979	15.9606
DYN2_HUMAN	0	0	0	0	34.9515	0.477047	68.1236	0	93.1885	50.8194
DYN3_HUMAN						0	56.2841	0	4.06921	171.642
DYST_HUMAN						28.6769	150.379	0	89.5768	0
E2F6_HUMAN						7.0185	3.55874	6.45443	2.81614	4.04467
E2F7_HUMAN	4.30629	0	0	0	0	2.02719	0	1.67961	0	0
E41L2_HUMAN						0.691665	0	0	0	0
E41L3_HUMAN	8.95422	0	0	0	0	1.81639	0	2.14836	0	0
EF1A1_HUMAN	17.3242	28.4931	29.7845	30.7902	107.678	47.5599	18.8191	24.5919	12.3203	31.2072
EF1B_HUMAN	0	0	3.16633	0	7.4923	3.04548	0	5.10472	2.74096	5.26477
EF1D_HUMAN	2.62525	0	16.7546	0	30.3837	8.45307	1.66754	7.54189	2.66257	6.73704
EF1G_HUMAN	6.58773	8.15784	11.8116	4.1606	32.8777	22.1512	12.8155	18.7746	11.9102	22.7974
EF2_HUMAN	6.63271	7.32628	8.793	31.9801	22.1908	2.64244	0	0	0	0
EI24_HUMAN	0	0	0	0	4.66439
EIF3A_HUMAN	0	0	3.12928	0	10.4359
EIF3B_HUMAN	4.77667	0	4.98468	0	14.3352
EHMT1_HUMAN						1.69219	0	1.8419	0	0
EIF3C_HUMAN	6.21538	0	5.05865	0	7.39247	0.714798	0	0	0	0
EIF3D_HUMAN	0	0	2.15669	1.64795	9.02018
EIF3E_HUMAN	3.8144	0	0	0	8.68929
EIF3F_HUMAN	6.65916	0	5.07499	3.22786	13.9807
EIF3G_HUMAN	3.38834	0	3.38168	5.00618	15.279	6.47999	0	0	0	0
EIF3H_HUMAN	0	0	2.38233	0	3.85282
EIF3I_HUMAN	1.7552	0	1.29277	0	7.38048
EIF3K_HUMAN	0	0	0	1.91001	23.2096
EIF3L_HUMAN	2.03422	0	5.8	8.5243	19.7006
ELAV1_HUMAN						20.7124	11.258	14.3786	12.1873	20.0812
EMD_HUMAN	0	0	0.628773	11.9314	54.8916	0	0	0	0	4.4002
ENOA_HUMAN	0	0	1.80893	0	6.42681	8.60855	0	0	0	0
ENPL_HUMAN	1.57142	0.820042	4.94447	0	11.0564	1.66438	0	1.53795	0	0
ERAL1_HUMAN	0	0	0	0	0.631806
ERGI1_HUMAN	0	0	0	0	3.83901
ESYT2_HUMAN	0	0	0	0	12.8109
FACR1_HUMAN	0	0	0	0	5.18953
FBX3_HUMAN	0	0	0	0	0.932666
FDFT_HUMAN	0	0	0	0	1.21479
F127A_HUMAN	0	0	0	0	2.31865
FKBP8_HUMAN	0	0	0	0	11.5508
FOXK2_HUMAN	0	0	4.99163	0	0
FRG1_HUMAN	0	0	0	0	6.60321
G3BP1_HUMAN	0	0	0	1.14904	0
ERLN2_HUMAN						0	0	0	0	0.417711
EZRI_HUMAN						0.903752	0	0	0	0
F120A_HUMAN						2.76343	0	3.02157	0	0
F263_HUMAN						1.62288	0	4.03628	0	0
FARP1_HUMAN						0.923012	0	0	0	0
FEN1_HUMAN						1.62752	0	0	0	0.738786
FLNA_HUMAN						6.16805	0	6.22292	0	0
FUBP1_HUMAN						3.48616	0	0	0	0
FUBP2_HUMAN						18.6859	0	5.43813	0	0
FUBP3_HUMAN						1.12535	0	0	0	0
FUS_HUMAN						6.47414	0	7.79298	0	0
G3P_HUMAN	0	0	1.87425	0	4.57574	8.50399	0	1.93112	0	0.675863
G45IP_HUMAN	5.7453	0	2.60584	0	14.6946
GBLP_HUMAN	4.99844	0	6.56037	10.6325	13.6219
GEMI2_HUMAN	2.4477	0	0	0	0
GEMI4_HUMAN	2.88966	0	0	0	0
GGH_HUMAN	0	0	0.544751	0	0
GGT7_HUMAN	0	0	0	0	6.62924
GHC2_HUMAN	0	0	0	0	3.19825
GLYM_HUMAN						2.35214	0	3.91225	0	0
GOGB1_HUMAN	0	0	22.1167	0	0	0	0	0	0	55.606
GLCM_HUMAN	0	0	0	0	4.55809
GNAI3_HUMAN	0	0	0	0	0.363673
GRP75_HUMAN	11.0902	143.586	49.5506	78.4859	82.4315	6.59709	76.6543	11.0633	5.7074	9.29059
GRP78_HUMAN	13.8079	71.4214	51.0756	58.6157	66.6739	15.2463	47.1009	11.7917	9.71525	138.591
H12_HUMAN	0	0	0	0	3.14271	2.08728	0	0	0	0
H2A1A_HUMAN	0	0	0	39.0461	0	0	53.2605	0	0	0
GTF2I_HUMAN						16.8231	41.3743	40.691	4.65931	0
H2A1H_HUMAN	0	0	11.2316	42.6663	0	29.7373	13.1147	40.2005	11.2728	0
H2A2B_HUMAN	0	0	0	0	82.5797	0	0	0	60.1271	75.1302
H2AV_HUMAN	0	0	1.23292	2.36828	47.2736	27.4588	0.92504	20.3906	18.3054	35.6756
H2AY_HUMAN	0	0	0	0	8.70156	2.03527	1.69553	2.84173	0	10.4889
H2B1B_HUMAN	0	0	0	17.0222	41.0467	23.7736	3.72083	18.0027	26.7066	36.5177
H2B1C_HUMAN	0	0	0	26.6858	49.5042	28.9808	24.9859	12.2874	29.5576	42.7603
H2B1J_HUMAN	0	0	0	10.2671	0	0	11.9227	0	0	0
H2B1N_HUMAN						0	0	6.79299	0	0
H31T_HUMAN	0	0	0.69341	50.2603	66.2489	62.8531	40.0717	36.9699	41.027	51.0481
H4_HUMAN	0	0	9.34861	83.1599	119.493	87.1174	61.5676	67.4709	73.1071	97.5147
H90B2_HUMAN	0	0	2.31629	0	18.0451
H90B3_HUMAN	0	0	4.94271	2.80803	0
HACD3_HUMAN	0	0	0	0	14.2743	0	0	0	0	5.69292
HAX1_HUMAN	0	0	0	0	21.867
HCFC1_HUMAN						1.85185	11.5269	1.07841	0	0
HDAC1_HUMAN						7.02697	0	9.54651	0	4.86235
HDAC2_HUMAN	0	0	0	0	6.2776	9.2198	0	13.6511	6.12889	19.0734
HCD2_HUMAN	0	0	0	0	0.750565
HDX_HUMAN	11.3032	0	4.30169	0	2.25031	4.02434	0	3.58227	0	0
HLTF_HUMAN	0	0	0	0	26.5574
HIC2_HUMAN						1.60269	0	0	0	0
HMGN5_HUMAN						5.78809	0	4.87592	0	0
HNRCL_HUMAN						14.0476	60.3955	29.734	42.0079	69.2523
HNRDL_HUMAN						33.7484	13.4066	27.5514	21.7457	36.5841
HNRH1_HUMAN	9.15896	0	5.79613	0	40.9839	27.9122	75.7142	47.047	66.0038	168.495
HNRH2_HUMAN						40.119	23.3591	31.9805	0	0
HNRH3_HUMAN						26.8101	14.8048	15.2281	15.6377	41.5488
HNRL2_HUMAN						6.47519	3.20084	6.539	0	0
HNRPC_HUMAN	0	0	0	0	18.5469	90.5398	67.9921	134.303	89.1587	127.99
HNRPD_HUMAN	0	0	3.33341	0	21.9931	56.7206	48.2975	45.9828	37.8881	57.9477
HNRPF_HUMAN	0	0	0	0	66.344	31.151	38.7108	44.7378	32.0972	77.8726
HNRPK_HUMAN	7.67286	2.41606	7.04485	8.0718	37.0183	107.66	75.2585	123.178	97.3023	129.132
HNRPL_HUMAN						32.9231	11.1891	35.7971	9.15847	33.1297
HNRPM_HUMAN	0	0	0	2.81325	4.9204	38.543	32.343	61.2004	19.8816	137.296
HNRPQ_HUMAN	2.44565	0	3.18329	2.34356	10.617	21.0473	13.0022	18.8442	16.2379	27.717
HNRPR_HUMAN	0	0	0	0	4.39489	38.0598	23.5214	36.3353	29.7595	225.695
HNRPU_HUMAN	19.5834	0	15.2843	4.9553	35.9705	70.2674	55.8348	80.4786	63.3574	84.5349
HS105_HUMAN	0	0	3.39751	0	0
HS71L_HUMAN	0	4.9219	6.09496	2.37566	96.2692	0	20.9591	0	53.6322	134.853
HS74L_HUMAN	0	0	2.03739	0	0
HS902_HUMAN	14.3914	0	0	18.681	20.652
HS90A_HUMAN	14.7486	10.1582	38.5886	17.6053	71.117	10.9796	3.54602	6.83894	4.60581	6.89114
HS90B_HUMAN	18.0108	16.4738	41.4416	21.8082	84.5301	9.23722	4.53299	8.1146	7.7415	9.62118
HSP71_HUMAN	118.56	290.084	372.761	311.095	536.039	130.979	225.522	134.457	160.848	154.627
HSP72_HUMAN	0	32.6318	87.1234	23.8394	33.6651	16.4951	51.7094	10.8148	46.7158	107.602
HSP74_HUMAN	0	0	4.75758	3.96315	5.44775
HSP76_HUMAN	0	1.05336	0	51.4028	129.81	10.167	23.1918	0	2.28601	63.7304
HSP77_HUMAN	0	24.9154	17.8539	0	0	0	37.7029	20.1386	1.38741	0
HSP7C_HUMAN	16.4916	77.1162	84.2805	100.973	166.396	16.3593	54.3356	21.1612	22.8644	35.401
HSPB1_HUMAN	0	0	0	0	15.4188
HTSF1_HUMAN						2.33169	0	0	0	0
HXB9_HUMAN						0	0	0	1.97404	1.66521
ICLN_HUMAN	36.3002	0	26.8013	0	42.92	4.9846	0	2.86738	0	4.2934
ICT1_HUMAN	6.37995	0	2.19748	0	6.32658
IF2B_HUMAN	0	0	0	0	0.853292
IF2B1_HUMAN	3.27284	1.62098	4.89964	16.059	22.0034	9.36194	14.2065	6.91622	0	6.841
IF2B2_HUMAN						65.9235	0	134.316	0	0
IF2B3_HUMAN	0	0	0	1.02251	1.64552	2.32703	0	1.62854	0	0
IF4A1_HUMAN	2.17876	1.48502	6.07921	13.8391	20.9489	6.51985	0	3.98838	1.95793	0.664045
IF4A3_HUMAN						2.44522	0	2.46821	0.177849	0.395559
IF4B_HUMAN	13.5515	0	6.69624	0	26.159	21.472	0	19.0855	5.26337	12.9423
IF6_HUMAN	0	0	0	2.43973	2.15693
IF5A1_HUMAN						3.3866	0	0	0	0
IFFO1_HUMAN	0	0	44.0467	14.239	0	0	0	0.965412	0	0
IFFO2_HUMAN	0	0	25.625	11.9188	0
ILF2_HUMAN	0	0	3.66117	8.67634	14.2111	34.236	25.5102	31.2002	22.89	33.9289
ILF3_HUMAN						17.1943	10.4275	131.213	0	107.167
IMA1_HUMAN	0	0	0	0	6.2992	8.17515	8.48123	9.12922	3.43347	4.77436
IMA3_HUMAN	0	0	0	4.49406	0
IMA5_HUMAN	0	0	0	9.05026	0
IMA6_HUMAN	0	0	0	1.06995	0
IMA7_HUMAN	0	0	0	2.73833	0
IPO8_HUMAN	0	0	0	0	5.51003
IRS4_HUMAN	0	0	0	0	43.0203
ITM2C_HUMAN	0	0	0	0	1.2236
IMA4_HUMAN						0	4.7374	0	3.77786	0
INF2_HUMAN						1.209	0	0	0	0
IQGA1_HUMAN						0	0	2.27763	0	0
JUN_HUMAN						3.93756	2.31828	2.04845	0	4.61071
K1C10_HUMAN	69.4233	67.8943	66.1415	62.8381	63.5382	44.5394	59.7644	41.2479	23.1364	21.7435
K1C12_HUMAN						0	14.6855	0	0	0
K1C14_HUMAN	0	10.2998	0	0	0	4.56962	11.6837	0	6.86063	0
K1C16_HUMAN	4.5518	6.10717	0	0	0	9.06417	0	0	4.83472	0
K1C17_HUMAN	2.76663	3.75953	0	0	0	3.11261	9.28321	0	2.19598	0
K1C18_HUMAN	5.19061	0	0	0	17.1566
K1C19_HUMAN	0	0	6.88406	0	28.9956
K1C9_HUMAN	36.1833	58.3197	20.7566	43.1361	37.2782	27.5925	88.6752	16.7954	38.9653	19.9808
K1H1_HUMAN						0	6.43155	0	0	0
K22E_HUMAN	30.4414	21.8361	27.6239	30.7755	143.481	16.3795	206.744	17.693	193.034	14.0173
K2C1_HUMAN	82.9641	105.806	87.3599	87.8453	86.4377	49.9797	78.0254	45.902	70.3302	57.7247
K2C1B_HUMAN	4.97808	0	5.62138	0	0	0	100.829	0	77.2111	0
K2C5_HUMAN	0	8.19105	0	0	0	2.50197	0	0	4.18497	0
K2C6A_HUMAN	0	5.94976	0	0	0	0	0	0	5.29174	0
K2C6B_HUMAN	1.57713	2.51658	0	0	0	8.58959	2.03195	0	0.531043	0
K2C72_HUMAN	0	25.2162	0	0	1.2416
K2C75_HUMAN	0	0	0	0	10.0169
K2C8_HUMAN	2.26056	0	28.1539	0	26.588	0	9.73335	0	0	0
KAP0_HUMAN	0	0	0	0	52.1829
KAPCA_HUMAN	0	0	0	0	1.05247
KC1A_HUMAN	0	0	17.5211	11.6798	3.57071	0	0	18.3463	31.5208	0
KCD17_HUMAN	0	0	0	0	1.84282
KCRB_HUMAN	0	0	29.3692	0	2.50986	89.4925	0	0	0	0
KCTD2_HUMAN	1.90721	0	3.29162	0	4.51793
KCTD5_HUMAN	13.7813	0	13.4233	0	26.6091
KDM1A_HUMAN						1.35819	0	0.881455	0	0
KDM5C_HUMAN						3.93014	0	9.40187	0	0
KHDR1_HUMAN						20.5554	12.7156	64.6711	13.6051	26.6155
KHDR3_HUMAN						3.68921	0	4.21498	0	0
KIF11_HUMAN	235.91	11.0614	131.997	53.1969	289.69	14.538	0	17.9078	0	5.92985
KPRA_HUMAN	29.4108	0	7.86449	0	45.2382
KPRB_HUMAN	61.2729	0	18.6719	0	93.0192
KPYM_HUMAN	0	0	0	35.8454	0
KV204_HUMAN	0	0	116.974	0	0
KV201_HUMAN						0	135.923	0	0	71.3828
KV206_HUMAN						0	0	0	102.44	0
KV402_HUMAN						0	0	0	0	6.25092
KIF1B_HUMAN						0	0	0	0.507238	0
KRT36_HUMAN						0	9.01356	0	0	0
KRT37_HUMAN						0	8.7436	0	0	0
KRT82_HUMAN						0	3.82095	0	0	0
KRT83_HUMAN						0	7.45862	0	0	0
KRT86_HUMAN						0	8.36893	0	0	0
LAP2A_HUMAN	0	0	0	42.243	47.3557	5.77849	0	0	0	0
LAP2B_HUMAN	0	0	0	9.47997	22.7811	2.65591	0	5.77688	4.92117	11.9806
LDHA_HUMAN	0	0	0	0	1.9049	0.676503	0	0	0	0
LDHB_HUMAN	0	0	5.52232	0	9.13904	5.45733	0	0	0	0.308381
LEMD2_HUMAN	0	0	0	0	3.49574
LG3BP_HUMAN	0	0	0	0	7.03305
LMNB1_HUMAN	0	0	0	0	14.7943
LMNB2_HUMAN	0	0	0	0	1.2296
LNP_HUMAN	0	0	0	0	26.0555
LIMA1_HUMAN						14.6099	0	8.85213	0	0
LMBL2_HUMAN						24.8022	0	21.8123	0	0
LONM_HUMAN						1.3814	0	0	0	0
LPPRC_HUMAN						10.7801	0	19.2429	0	0
LRC59_HUMAN	0	0	2.14642	0	6.06268	0	0	0	0	0.864685
LSM12_HUMAN	0	0	0	0	0.859624
LTBP1_HUMAN	39.96	0	0	0	0
LYRIC_HUMAN	0	0	0	0.829611	0
LZIC_HUMAN	0	0	0	0	39.1138	0	25.1525	0	18.0257	0
M2OM_HUMAN	0	0	0	0	8.85353	3.2691	0	0	0	9.02591
MA1B1_HUMAN	0	0	0	0	9.85495
MACF1_HUMAN	0	0	0	0	10.8458	0	0	0	0	1.5948
MAGD1_HUMAN	0	0	0	0	3.01679
MAGD2_HUMAN	0	0	0	0	24.5301
MAP1B_HUMAN	9.97995	0	4.31244	0	63.4715	1.20954	0	0	0	0
MAP4_HUMAN						1.44467	0	1.59987	0	0
MARCS_HUMAN	0	0	0	0	76.3372	0.419645	0	0	0	0
MCL1_HUMAN	0	0	0	0	0.475015
MATR3_HUMAN						23.1936	24.4139	21.6342	55.9449	40.2699
MAX_HUMAN						2.90682	0	3.4233	2.89307	0
MBD3_HUMAN						0.952839	0	0	0	0
MCM2_HUMAN						20.516	9.2463	22.3827	11.4737	12.6163
MCM3_HUMAN						13.6578	7.52436	15.5972	6.40776	12.5193
MCM4_HUMAN						15.325	24.1702	17.6637	0	10.5817
MCM5_HUMAN	0	0	0	0	0.672949	14.4225	26.2409	33.922	10.985	18.1322
MCM6_HUMAN						22.94	10.7072	23.0728	7.84962	21.6661
MCM7_HUMAN	0	0	24.4805	0	3.45322	37.7402	10.4597	17.5803	10.9176	20.9514
MDN1_HUMAN						0	3.56903	0	94.0189	0
MECP2_HUMAN						0.520881	0	0	0	0
MEP50_HUMAN	59.005	0	39.3778	0	90.1269	13.9755	10.4658	18.0471	0	12.4011
MIRO1_HUMAN	0	0	1.83732	0	0
MFR1L_HUMAN	0	0	0	0	3.84354
MGAP_HUMAN						59.1807	21.5864	59.4461	35.1188	22.7853
ML12A_HUMAN						2.76917	0	0.443049	0	0
MOB1A_HUMAN	265758000000	0	6.13783	0	15.0807	0	0	2.61208	0	0.922719
MOGS_HUMAN	0	0	0	0	11.3131
MOV10_HUMAN						0	0	0.582675	0	0
MPCP_HUMAN	0	0	0	0	24.2727	4.59778	0	0	4.15499	23.3751
MUL1_HUMAN	0	0	0	0	2.96342
NDUB4_HUMAN	0	0	0	0	0.252449
MYCBP_HUMAN	0	0	0	0	2.21564
MSH2_HUMAN						1.14597	0	0	0	0
MSH6_HUMAN						0	0	0.417926	0	0
MTA1_HUMAN						12.221	6.62991	14.5246	5.61939	9.57183
MTA2_HUMAN						10.482	7.12026	14.842	6.63104	11.8843
NDUS2_HUMAN						2.39952	0	0	0	0
NDUS3_HUMAN						2.24391	0	0	0	1.5902
MTA3_HUMAN						0.849098	0	0	0	0
MTDC_HUMAN						0	6.55575	0	6.5834	15.0091
MYEF2_HUMAN						1.37885	0	0	0	0
MYH10_HUMAN						167.342	0	0	0	0
MYH2_HUMAN						0	0	0	2.95294	0
MYH3_HUMAN						0	0	0	5.07624	0
MYH4_HUMAN						0	1.71637	0	0	0
MYH9_HUMAN						5.51653	0	0	0	0
MYL6_HUMAN	0	0	0	0	3.04328	2.6452	0	0	0	0
NEUFC_HUMAN	0	0	0	0	4.16592
MYOME_HUMAN						0	79.1377	0	0	0
NACA_HUMAN						2.4602	0	0	0	0
NCBP1_HUMAN						1.72897	0	0	0	0
NEBU_HUMAN						0	22.7143	0	0	0
NEUA_HUMAN						4.07475	8.66649	1.91919	1.2132	1.64046
NHEJ1_HUMAN	0	9.13866	133.555	1354.6	94.7596	0	74.6328	64.9168	777.253	122.201
NOB1_HUMAN	0	0	0	0	0.766146
NOG1_HUMAN	0	0	0	1.41131	0
NKRF_HUMAN						0.672966	0	0	0	0
NP1L1_HUMAN	0	0	0	4.01946	37.0722	2.18779	0	0	0	0
NP1L4_HUMAN	0	0	0	0	11.7795
NPM_HUMAN	0	0	5.41995	0	19.5654
NPT2B_HUMAN	0	0	46.878	0	0
NS1BP_HUMAN	34.1896	0	0	0	79.0075
NT5D2_HUMAN	0	0	0	0	4.20018
NTPCR_HUMAN						0.795488	0	0	0	0
NUCL_HUMAN	4.50078	0	7.80481	19.8103	23.3139	1.89996	0	0	0	0
NUP93_HUMAN	0	0	0	0	1.79642
OCAD1_HUMAN	0	0	0	0	0.435719
ODO2_HUMAN	0	0	0	0	5.81955
ODP2_HUMAN	1.92398	0	3.01376	3.52514	7.19959
ODPA_HUMAN	0	0	0.84647	0	7.52152
NONO_HUMAN						4.79076	0	0	0	0
ODPB_HUMAN	0	0	1.09861	0	8.47606	0	0	0	0	1.07109
OGFD1_HUMAN	0	0	0	27.8025	0
OST48_HUMAN	0	0	0	0	60.9128	0.893704	0	0	0	29.7698
OTUD4_HUMAN	3.29757	0	0	0	0
OXA1L_HUMAN	0	0	0	0	4.29633
P20D2_HUMAN	0	0	0	1.90994	0
P4HA1_HUMAN	0	0	0	10.9472	0
P5CS_HUMAN						2.20954	0	0	0	0
P66A_HUMAN						9.61861	8.96339	10.0579	0	5.84981
P66B_HUMAN						8.18541	3.88982	10.8993	4.5622	6.81394
PA2G4_HUMAN	1.38167	1.47449	0	12.4844	5.08399	3.55946	0	0	0	0
PABP1_HUMAN	1.32411	1.59748	1.59032	7.50801	5.48837	1.63975	0	0	0	0
PABP2_HUMAN						8.18826	0	4.43167	0	0
PARK7_HUMAN						0	49.0576	0	0	72.6751
PABP4_HUMAN	0.652395	0	0	2.02943	0.987362	0.943482	0	0	0	0
PAIRB_HUMAN	0	3.98769	5.904	33.5673	30.2114
PARP1_HUMAN	0	0	12.2373	100.994	145.907	34.3686	81.5038	7.99737	51.0198	63.8591
PAXX_HUMAN	143.66	1379.01	79.24	110.24	130.19	112.02	1026.24	118.45	162.88	156.6
PBDC1_HUMAN	0	0	0	0	6.22892
PB1_HUMAN						1.01819	0	0	0	0
PCBP1_HUMAN	0	0	0	0	18.3038	2.12404	0	0	0	1.0206
PCBP2_HUMAN	0	0	2.59014	0	11.0754	12.3905	1.22542	4.44244	0	7.72185
PCH2_HUMAN	0	0	0	0	11.7055
PCGF6_HUMAN						17.6802	7.60158	14.916	6.71761	11.4161
PCNA_HUMAN	0	0	0	0	1.61762	2.73722	0	0	0	2.45783
PCNP_HUMAN	0	0	0	0	0.225083	6.78812	0	5.35348	3.31122	4.51456
PDCD4_HUMAN	1.87123	0	0.918483	2.0606	5.31176
PDCD6_HUMAN	0	0	0	0	4.44361
PDIA1_HUMAN	0	0	0	12.3426	3.79748
PDIA3_HUMAN						1.10385	0	0	0	0
PDIA6_HUMAN	0	0	0	0	5.97161	2.12524	0	0	0	0
PDIP2_HUMAN	0	0	0	0	6.53257
PEX6_HUMAN	0	0	0	5.13165	0
PGRC1_HUMAN	0	0	0	0	4.11128
PGRC2_HUMAN	0	0	0	0	8.20392
PDS5A_HUMAN						6.16514	2.27306	6.11979	0	0
PDS5B_HUMAN						0.536127	0	0	0	0
PEBP1_HUMAN						0.902476	0	0	0	0
PGAM5_HUMAN						0.691175	0	0	0	150.823
PHB_HUMAN	0.447068	0	3.92145	3.26053	45.9597	16.0326	3.18283	9.04005	20.6634	25.6219
PHB2_HUMAN	0.933542	0	1.79327	0	5.30913	10.6074	1.99009	5.31159	6.74097	17.2648
PIGX_HUMAN	0	0	0	0	6.71892
PIMT_HUMAN	0	0	0	8.17258	0
PHF5A_HUMAN						3.10073	0	1.21996	0	0
PKCB1_HUMAN						8.12745	0	9.63008	0	0
PLEC_HUMAN						0	3.35603	0	2.96772	0
PLSL_HUMAN						0.9325	0	0	0	0
PLST_HUMAN						3.93289	0	0	0	0
PNKP_HUMAN	0	0	65.766	39.7651	11.3526	0	0	3.50966	15.672	0
PON2_HUMAN	0	0	0	0	7.12826
POTEE_HUMAN	0	0	0	0	3.52406	3.60742	0	0	0	0
PP2AA_HUMAN	0	0	0	0	1.13164
POTEF_HUMAN						0	0	8.69992	0	0
PP1A_HUMAN						2.6133	0	2.33678	0	1.21304
PP6R1_HUMAN	0	0	0	0	134.435	0.884925	14.3579	0	8.68476	33.7463
PP6R2_HUMAN	0	0	0	0	135.319	0	8.16246	0	3.74173	21.1087
PP6R3_HUMAN	0	0	0	0	252.521	0	34.9159	0	0	39.1645
PPM1A_HUMAN	0	0	0	0	4.93721
PPIA_HUMAN	0	0	0	3.62206	0	7.34309	0	0	0	0
PPIB_HUMAN						4.02377	0	0	0	0
PPP6_HUMAN	0	0	0	0	172.972	0	7.07653	0	2.72851	54.5362
PRDX1_HUMAN	0	0	5.99774	5.9666	3.65745	4.13292	0	0	12.0916	0.330205
PRDX2_HUMAN	0	0	1.96219	0	0	0.777254	0	0	1.66937	0
PRDX3_HUMAN	0	0	0.912541	4.25047	1.61174
PRDX4_HUMAN	0	0	0.896531	1.18005	0
PRDX6_HUMAN	0	0	0	1.34142	0
PRKDC_HUMAN	0	0	20.062	254.307	1451.36	46.7965	1591.18	203.345	1454.2	1745.01
PRP19_HUMAN	0	0	0	0	7.49855	4.42779	0	3.09474	0	0
PROF1_HUMAN	0	0	1.23751	0	0	5.86845	0	0	0	0
PRP31_HUMAN	7.92163	0	5.30253	0	36.5456	10.0952	0	16.389	4.28872	15.1437
PRPS1_HUMAN	58.7608	0	14.0114	0	52.5912
PRPS2_HUMAN	37.0756	0	12.9825	0	50.9427
PRS10_HUMAN	0	0	2.00518	0	4.80295
PRS4_HUMAN	0	0	4.59218	0	4.15109
PRS6A_HUMAN	0	0	1.83862	0	8.68047
PRS6B_HUMAN	0	0	1.17423	0	7.01949
PRS7_HUMAN	0	0	0	0	7.60202
PRS8_HUMAN	0	0	0	0	8.55651
PSA1_HUMAN	0	0	2.91609	0	5.16416
PSA3_HUMAN	0	0	5.29174	0	0.903941
PSA2_HUMAN	0	0	1.43861	0	5.20516
PSA4_HUMAN	0	0	3.20698	0	16.9784
PSA5_HUMAN	0	0	1.48855	0	4.68168
PSA6_HUMAN	0	0	5.37894	0	6.08279
PRP6_HUMAN						0.682407	0	0	0	0
PSA7_HUMAN	0	0	6.11403	0	7.02507	0	0	0	0	0.344134
PSB4_HUMAN	0	0	2.53208	0	0
PSB5_HUMAN	0	0	1.46268	0	0	0	0	0	0	0.136031
PSB6_HUMAN	0	0	1.68576	0	0.545188
PSB2_HUMAN	0	0	3.34353	0	7.75821	0.619489	0	0	0	0
PSB3_HUMAN	0	0	0	0	8.0751
PSD11_HUMAN	0	0	3.32889	0	12.6729
PSD12_HUMAN	0	0	0	0	4.28467
PSD13_HUMAN	0	0	11.9758	0	13.5446
PSDE_HUMAN	0	0	4.07363	0	2.81226
PSMD1_HUMAN	0	0	0	0	3.23033
PSMD2_HUMAN	0	0	0	0	4.6228
PSMD3_HUMAN	0	0	3.7674	0	12.443
PSME3_HUMAN	0	0	2.33083	0	0
PSMD6_HUMAN	0	0	0	0	5.47789
PSMD8_HUMAN	0	0	0	0	5.65321
PTPM1_HUMAN	0	0	0	0	2.86937
PTPS_HUMAN	6.3726	0	5.26443	0	5.21851
PSIP1_HUMAN						0.570308	0	0	0	0
PSPC1_HUMAN						2.92355	0	1.02776	0	0
PTBP1_HUMAN						23.6387	6.31907	16.9595	7.74749	17.9819
PUF60_HUMAN						5.64271	0	4.11183	0	0
QCR1_HUMAN						2.30992	0	0	0	0
QCR2_HUMAN						2.83732	0	0	0	0
QPCTL_HUMAN	0	2.00665	3.53964	0	36.8303	0	0	0	0	5.59876
RABL3_HUMAN	0	0	0	0	0.503211
RAB1B_HUMAN						2.69015	0	0	0	0
RADI_HUMAN						0.292495	0	0	0	0
RALY_HUMAN	0	0	0	0	0.369531	43.7313	16.8375	21.5182	13.717	36.2294
RAN_HUMAN	0	0	0	0	0.823431	19.8539	0	0	0	0.9667
RANG_HUMAN	0	0	16.1671	0	0
RBM10_HUMAN	5.31239	0	0	0	9.37753	8.11529	0	9.54304	0	0
RAVR1_HUMAN	0	0	0	0	1.57518
RB39A_HUMAN	0	0	0	0	1.69264
RBBP4_HUMAN						33.3974	16.8906	40.1158	22.2006	32.7329
RBBP7_HUMAN	0	0	0	3.24201	0	0	0	15.9509	2.46383	3.21811
RCN2_HUMAN	0	0	8.56979	0	78.0363
RBP56_HUMAN						3.48691	0	0	0	0
RCC2_HUMAN						0.542768	0	0	0	0
RENT1_HUMAN						0.403246	0	0	0	0
REQU_HUMAN						3.10164	0	3.71373	0	3.01122
RFA1_HUMAN	0	0	0	16.4942	77.8209	1.92265	0	0	0	0
RFA2_HUMAN	0	0	0	0	27.6123
RBM14_HUMAN						6.77558	0	3.94383	0	0
RBM4B_HUMAN						0.699718	0	0	0	0
RBM5_HUMAN						1.12403	0	1.40869	0	0
RBMX_HUMAN						28.9385	14.6232	23.7873	11.8789	18.6412
RCC1_HUMAN						0.934719	0	0	0	0
RFA3_HUMAN	0	0	0	0	8.45526	0	0	0	0	1.56639
RFC1_HUMAN	0	0	0	0	63.9994
RFC2_HUMAN	0	0	41.0821	0	20.5511	0	0	7.06601	0	0
RFC3_HUMAN	0	0	41.8961	0	17.1081	0	0	8.12946	0	1.90099
RFC4_HUMAN	0	0	50.5836	0	21.2534	0	0.37002	5.94652	0	1.78279
RFC5_HUMAN	0	0	161.363	0	55.604	0	0	9.63948	0	21.9865
RFOX2_HUMAN	0	0	0	0	2.71151	1.19017	0	0	0	0
RIF1_HUMAN						11.3518	0	17.3042	0	0
RING1_HUMAN						0	0	7.97043	0	10.9867
RING2_HUMAN						8.12012	0	2.54029	3.88654	0
RIOK1_HUMAN	19.4907	0	7.06039	0	28.7653	0.952065	0	2.13086	0	0
RL10_HUMAN	0	0	0	5.51467	4.71125
RL10A_HUMAN	0	0	0	8.18914	10.6337
RL10L_HUMAN	0	0	0	4.67378	0
RL11_HUMAN	4.81152	0	9.4246	29.9322	16.4098	0.743375	0	0	0	0
RL12_HUMAN	3.42281	0	7.49363	22.5768	12.3511
RL13_HUMAN	7.89765	0	7.74822	23.9945	15.0626
RL13A_HUMAN	2.13492	0	6.74723	14.0556	13.9451
RL14_HUMAN	0	0	0	19.8136	9.8279
RL15_HUMAN	0	0	1.18022	9.85869	6.28941
RL17_HUMAN	0.970829	0	4.97654	16.0488	7.73327
RL18_HUMAN	8.2757	0	18.7681	121.472	21.689	0.429834	0	0	0	0
RL18A_HUMAN	0	0	0	7.38879	4.64058
RL19_HUMAN	2.40895	0	0	18.0737	22.1289
RL21_HUMAN	0	0	0	11.5718	0
RL22_HUMAN	5.07836	0	6.38688	19.6095	11.4489	0.654611	0	0	0	0
RL23_HUMAN	0	0	2.4268	15.5756	7.41142
RL23A_HUMAN	6.12509	0	10.4895	22.9455	12.6442
RL24_HUMAN	0	0	0	7.94125	7.47664
RL26_HUMAN	0	0	0	44.3188	0
RL26L_HUMAN	0	0	13.6997	0	17.2361
RL27_HUMAN	2.03734	0	4.01206	19.516	8.22809
RL27A_HUMAN	0	0	0	8.46374	8.90421
RL28_HUMAN	2.95613	0	3.33626	26.8853	4.05036
RL29_HUMAN	0	0	0	21.5693	0
RL3_HUMAN	4.15531	7.87375	0	19.5815	11.8699
RL31_HUMAN	2.90872	0	4.25005	20.6089	8.91637
RL34_HUMAN	2.78849	0	3.99387	11.8967	7.27423
RL35_HUMAN	0	0	2.584	21.3616	7.44166
RL35A_HUMAN	0	0	0.349676	5.87426	0
RL38_HUMAN	0	0	0	4.84807	0	0	0	0	0	7.34233
RL4_HUMAN	5.26544	6.93893	5.97751	44.1997	76.8549
RL40_HUMAN	6.00983	19.4422	144.667	55.432	110.971	66.4474	70.7067	39.4468	79.7395	85.5044
RL5_HUMAN	1.30351	0	2.23394	134.244	7.65149
RL6_HUMAN	2.3776	0	8.47925	21.363	21.7898
RL7_HUMAN	5.25054	0	27.232	28.321	41.48
RL7A_HUMAN	4.07238	5.11307	13.0997	36.6071	18.063
RL8_HUMAN	4.64789	1.63604	8.51476	11.9465	13.8965
RL9_HUMAN	0	0	2.50681	17.4417	11.3962
RLA0_HUMAN	8.01911	0	13.8724	29.7153	39.1344
RLA0L_HUMAN	0	36.4471	0	0	0
RLA2_HUMAN	0	0	0	5.82801	3.48726
RM01_HUMAN	11.1651	0	6.52788	0	18.3654
RM02_HUMAN	1.54344	0	0	0	7.47203
RM03_HUMAN	6.67303	0	0	0	10.2703
RM04_HUMAN	8.74087	0	5.6513	0	22.7221	0	0	0	0	0.712734
RM09_HUMAN	5.31656	0	2.98111	0	12.1261	0	0	0	0	0.719507
RM10_HUMAN	2.56181	0	0	0	5.91209
RM11_HUMAN	5.01473	0	4.02337	0	10.2778
RM12_HUMAN	2.40943	0	4.88956	0	57.7215
RM13_HUMAN	0	0	0	0	3.61563
RM14_HUMAN	2.52228	0	0	0	8.20735
RM15_HUMAN	9.03449	0	5.84876	0	18.4987
RM16_HUMAN	3.1526	0	0	0	6.89414
RM17_HUMAN	0	0	0	0	0.753135
RM19_HUMAN	28.1338	0	33.0139	0	13.7117
RM20_HUMAN	0	0	0	0	5.23015
RM21_HUMAN	0	0	0	0	5.84566
RM22_HUMAN	4.49569	0	5.36878	0	5.40975
RM23_HUMAN	2.86772	0	2.11605	0	6.5656
RM24_HUMAN	0	0	0	0	1.45286
RM27_HUMAN	0	0	0	0	4.30058
RM28_HUMAN	0	0	0	0	11.9488
RM37_HUMAN	7.74676	0	20.7585	0	21.4423
RM38_HUMAN	6.3199	0	0	0	16.5645
RM39_HUMAN	7.12544	0	5.6766	0	18.4791
RM40_HUMAN	3.88549	0	3.73282	0	11.2946
RM41_HUMAN	2.73142	0	1.19581	0	6.07502
RM43_HUMAN	5.12817	0	3.8486	0	6.63161
RM44_HUMAN	3.52452	0	1.75023	0	18.6589
RM45_HUMAN	0	0	0	0	6.15448
RM46_HUMAN	2.57424	0	4.31532	0	10.336
RM48_HUMAN	5.28491	0	2.76649	0	8.68772
RM49_HUMAN	2.67868	0	2.9494	0	9.75252
RM50_HUMAN	1.8204	0	1.25437	0	6.70223
RM53_HUMAN	2.86669	0	0	0	3.75845
RO52_HUMAN	1.73344	4.70477	0	2.34417	9.19083
RMXL2_HUMAN						2.65176	0	0	0	7.57414
RMXL3_HUMAN						0	1.94508	0	0	0
RN213_HUMAN						0	0.956163	0	0	0
ROA0_HUMAN						10.6094	5.05345	15.3664	12.4915	21.7099
ROA1_HUMAN						80.7946	39.0346	68.2391	59.6383	82.955
ROA2_HUMAN	0	0	0	0	6.6679	101.43	217.419	95.4249	222.136	376.121
ROA3_HUMAN						16.9093	10.7942	18.3902	17.7005	33.6154
ROAA_HUMAN	0	0	4.70135	0	15.0135	53.0919	24.5759	42.1674	32.1479	59.8402
RPN1_HUMAN	0	0	1.6839	0.673318	36.2615	0	0	0	0	3.21064
RS10_HUMAN	0	0	7.31005	17.607	15.5151	0	0	0	0	7.88783
RS11_HUMAN	0	0	1.15078	8.27263	5.38087
RS12_HUMAN	0	0	0	8.73586	3.50019
RS13_HUMAN	5.03798	0	5.51822	17.8251	13.8482	0	0	0	0	2.62714
ROCK1_HUMAN						2.31812	0	2.04101	0	0
RS14_HUMAN	2.73104	0	4.94777	12.6275	8.28241	3.25125	0	0	0	0
RS15A_HUMAN	0	0	3.03086	15.498	11.2868
RS16_HUMAN	3.66073	0	6.36892	18.0553	16.3867
RS18_HUMAN	7.5498	0	7.6459	20.1692	13.151	1.84232	0	0	0	2.76361
RS19_HUMAN	3.95011	0	2.77959	16.0306	205.699
RS2_HUMAN	4.24506	0	9.92534	19.3096	22.2463	0	0	0	0	4.62593
RS20_HUMAN	0	0	0	15.7292	10.9927
RS23_HUMAN	1.66536	0	0.753462	8.13531	5.04215
RS24_HUMAN	0	0	0	0	5.75929
RS25_HUMAN	3.78446	0	2.63995	16.4622	9.67274	0.778217	0	0	0	3.0377
RS26_HUMAN	0	0	0	9.5087	0
RS3_HUMAN	12.6732	11.6781	18.7389	37.0424	27.3627	6.70897	0	0	0	3.84619
RS3A_HUMAN	5.82408	0	19.2601	15.1987	18.8471
RS4X_HUMAN	9.52879	5.42621	25.2998	26.0577	21.9154	0.534796	0	0	0	3.20665
RS5_HUMAN	0	0	1.49413	7.65477	3.58955
RS6_HUMAN	5.86322	0	9.55842	43.1521	15.0489
RS7_HUMAN	1.47388	7.20103	4.08363	14.7635	15.6036	0	0	0	0	1.52775
RS8_HUMAN	467.084	0	15.1807	32.2626	192.337	0.853112	0	0	0	2.11767
RS9_HUMAN	25.3218	5.49319	10.3474	21.1583	17.2364
RSMN_HUMAN	0	0	3.50113	0	9.36777	4.48139	0	0	1.16928	0
RSMB_HUMAN	11.3403	0	3.14292	0	50.6005	0	0	0	0	9.1518
RSSA_HUMAN	13.153	15.3218	12.9082	31.8251	45.1438	0	0	0	0	0.772288
RT07_HUMAN	0	0	0	0	10.4488
RT22_HUMAN	0	0	0	0	0.776117
RT23_HUMAN	0	0	0	0	1.278	2.66657	0	0	0	0
RT27_HUMAN	0	0	0	0	3.21727
RT29_HUMAN	0	0	0	0	19.9739
RT30_HUMAN	1.56088	0	0	0	7.12439
RT34_HUMAN	0	0	0	0	1.94365
RU2A_HUMAN	0	0	1.65004	0	5.63678	3.76589	0	4.3003	1.33408	4.7846
RU2B_HUMAN	0	0	0	0	0.647546	3.65912	0	3.60125	1.77591	0
RUVB1_HUMAN	0	0	0	1.88912	40.1717	10.6121	15.3041	12.7147	9.74689	19.9242
RUVB2_HUMAN	1.22174	0.810677	0	0	34.2791	7.84656	11.7081	5.42478	5.60574	15.0582
S61A1_HUMAN	0	0	0	0	8.31131
SAR1A_HUMAN	0	0	0	0	4.13755
SC22B_HUMAN	0	0	0	0	8.88802
SC61B_HUMAN	0	0	0	0	3.60134
SDCB1_HUMAN	0	0	0	0	9.88117
RYBP_HUMAN						6.33806	1.30032	8.10361	0	3.12767
RYR3_HUMAN						0	13.3614	0	0	0
SAFB1_HUMAN						1.98385	0	0.8273	0	0
SAFB2_HUMAN						1.06936	0	0.372313	0	0
SARNP_HUMAN						4.35457	0	0	0	1.79167
SATB1_HUMAN						1.50567	0	1.96027	0	0
SATB2_HUMAN						12.9003	0	10.2783	0	6.3772
SCML2_HUMAN						2.59338	0	3.23505	0	0
SEP14_HUMAN	0	0	0	15.237	0	0	0	0	3.58226	0
SEPT2_HUMAN	0	0	0	0	1.10762
SERA_HUMAN	0	0	0	6.18483	70.783
SET_HUMAN	0	0	0	0	7.44293	14.9456	9.39078	14.978	8.96189	16.8854
SF01_HUMAN						3.41129	0	2.78224	0	0
SF3A1_HUMAN						10.2975	2.8022	9.60683	0	0
SF3A2_HUMAN						2.03624	0	0	0	0
SF3A3_HUMAN						7.57728	0	7.91341	2.50868	2.84874
SF3B1_HUMAN						12.169	2.99847	10.4016	0	0
SF3B2_HUMAN						8.96821	0	9.1269	0	0
SF3B3_HUMAN	1.88963	0	0	0	0	14.4221	6.15466	9.75385	3.67472	4.36549
SF3B6_HUMAN						2.2656	0	0.721274	0	0
SFPQ_HUMAN						10.5925	0	0	0	0
SFXN1_HUMAN						1.98517	0	0	0	0
SFXN2_HUMAN						0	0	0	0	0.780336
SFXN4_HUMAN						0	0	0	0	2.49216
SIN3A_HUMAN						1.56095	0	2.83428	0	0
SIR5_HUMAN	0	0	0	0	2.62483	0	0	0	2.85248	9.44608
SKP1_HUMAN	0	0	0	0	1.39291
SLAI2_HUMAN	3.19163	0	0	0	9.96957
SMC4_HUMAN	0	0	0.701126	0	0
SMN_HUMAN	1.37939	0	0	0	0
SK2L2_HUMAN						0	0	0.328297	0	0
SMC1A_HUMAN						5.20533	8.73969	2.83067	0	15.0619
SMC3_HUMAN						63.1095	122.236	3.17963	0	0
SMCA2_HUMAN						4.24141	0	0	0	0
SMCA4_HUMAN						41.6531	0	5.41686	3.35258	0
SMCA5_HUMAN						3.78392	0	2.92542	0	0
SMCE1_HUMAN						11.4536	5.23439	11.5873	4.23724	8.06643
SMD1_HUMAN	6.42673	0	5.83062	0	22.848	0	0	0	0	5.45568
SMD2_HUMAN	4.76941	0	4.64475	0	11.5148
SMEK3_HUMAN						0	29.0291	0	0	0
SMHD1_HUMAN						1.27494	0	0	0	0
SMRC1_HUMAN						3.29088	0	2.32063	0	0
SMRC2_HUMAN						7.29154	3.71714	7.80135	0	7.35029
SMRD1_HUMAN						2.86905	0	6.86085	0	0
SMRD2_HUMAN						5.04565	0	5.05062	1.59608	0
SNF5_HUMAN						8.87789	4.48135	8.54844	3.30404	6.29904
SNRPA_HUMAN						9.21209	0	2.46873	2.07894	2.10737
SP16H_HUMAN	0	0	2.85448	88.5339	172.84	0	0	0	0	13.1458
SP2_HUMAN						1.44132	0	0.691369	0	0
SPF45_HUMAN						6.04376	0	5.23591	0	0
SPIN1_HUMAN	2.76063	0	4.89603	0	10.6876	34.262	21.5283	51.2043	34.6243	39.4124
SPTC1_HUMAN	0	0	0	0	13.6491
SRPRB_HUMAN	0	0	0	0	3.40746
SPIN3_HUMAN						0	0	2.32951	0	0
SPTB2_HUMAN						6.61692	0	7.17427	0	0
SPTN1_HUMAN						7.99097	0	3.96127	0	0
SR140_HUMAN						0	0	0	0.465274	0
SRC8_HUMAN						6.12876	0	4.09707	0	0
SRRT_HUMAN						0.990734	0	0	0	0
SRSF1_HUMAN						4.59273	0	0	2.56571	0
SRSF3_HUMAN						3.45809	0	0	0	0
SRSF7_HUMAN						1.53469	0	0	0	0
SRSF9_HUMAN						4.02241	0	0	3.10437	4.04879
SSBP_HUMAN	0	0	2.74278	0	15.9518	5.91017	0	1.07224	0.842406	8.23499
SSRA_HUMAN	0	0	0	0	7.16383	0	0	0	0	7.36902
SSRD_HUMAN	0	0	0	0	6.34694	0	0	0	0	10.5857
SSRP1_HUMAN	0	0	4.18564	68.8016	154.736
ST134_HUMAN						0.724033	0	0	0	0
ST38L_HUMAN	15.5755	0	11.6372	0	32.0455	2.00081	0	2.32755	0	0
STIP1_HUMAN	3.42861	3.43666	10.4681	6.55509	39.4299	0.874183	0	2.30559	0	0
STK38_HUMAN	77.7563	0	108.818	1.96814	142.698	21.0281	14.0299	25.1518	27.3296	35.2817
SUGT1_HUMAN	0	0	0	0	5.45837
SUN2_HUMAN	7.57896	0	4.87959	0	36.7254
SYDC_HUMAN	0	2.19977	0	1.21305	13.135
SYJ2B_HUMAN	0	0	0	0	2.40535
SYK_HUMAN	0	0	0	0	4.49954
SYRC_HUMAN	0	0	0	0	4.90015
TAB1_HUMAN	0.538675	0	0	0	3.05374
TAGL2_HUMAN						2.73463	0	0	0	0
TBA1A_HUMAN	24.9436	38.9092	0	0	147.469	20.0485	23.6027	34.1056	17.8893	39.9798
STML2_HUMAN						0	0	0	0	0.779168
STRBP_HUMAN						1.93132	0	0	0	0
SUGP2_HUMAN						2.90079	0	8.40879	0	0
SVIL_HUMAN						3.68503	0	2.12678	0	0
SYVC_HUMAN						1.56863	0	1.03026	0	0
TADBP_HUMAN						5.80006	0	6.07095	0	6.91549
TBA1B_HUMAN	0	25.3722	137.295	81.7277	118.638	0	0	0	0	46.7446
TBA1C_HUMAN	24.2981	0	30.3958	0	193.437	14.9712	12.0255	11.4748	15.7436	0
TBA3C_HUMAN	0	0	8.73478	14.9382	0	0	0	0	0	3.83032
TBA4A_HUMAN	0	0	0	0	67.0308
TBA4B_HUMAN	0	0	0	0	15.5927
TBB1_HUMAN	0	0	0	0	3.87059	0	0	0	0	0.198677
TBA3E_HUMAN	0	0	0	0	21.1943
TBB2A_HUMAN	0	0	29.3214	0	37.4171	0	1.07865	0	0.769471	6.98645
TBB2B_HUMAN	5.70059	4.39401	0	11.0146	74.2817	4.28493	1.20445	5.87482	0.534247	7.15555
TBB3_HUMAN	0	0	17.8132	9.29703	120.484	0	0.749631	2.17141	1.94658	16.7559
TBB4A_HUMAN	0	0	3.43654	1.9226	31.0755	0	0	0	0	4.66226
TBB4B_HUMAN	0	5.93817	0	0	80.7869	2.13924	0	0	0	0
TBB5_HUMAN	23.7948	30.1516	65.776	44.2501	296.956	14.2391	16.9853	13.3718	58.5639	58.4965
TBB6_HUMAN	0	0	3.28363	0.511492	32.9481	0	0	0	0	0.543495
TBB8_HUMAN	0	0	0	0	3.85923
TCPA_HUMAN	0	0	3.29807	2.87364	10.3684
TCPB_HUMAN	0	0	4.20789	11.1871	9.31818
TCPD_HUMAN	0	0	0	1.95043	13.743	1.22213	0	0	0	0
TCPE_HUMAN	0	0	0	0	16.845
TCPG_HUMAN	0	0	0	2.89537	11.1776
TCPH_HUMAN	0	0	0	0	3.81095
TCPQ_HUMAN	0.928807	3.91424	2.08234	6.77078	10.1348	2.22817	0	0.731225	0	0
TCPZ_HUMAN	0	0	1.86255	1.38061	10.6535
TE2IP_HUMAN	0	0	0	0	17.0727	0	10.9876	0	38.819	61.9409
TELO2_HUMAN	0	0	0	0	4.75447
TERA_HUMAN	1.14334	0	2.08736	0	2.83832	2.5388	0	5.37754	0	0
TERF2_HUMAN	0	0	0	0	56.7477	0	12.779	0	37.5982	46.2593
TF3C3_HUMAN						1.45283	0	1.781	0	0
TF3C4_HUMAN						1.44099	0	0	0	0
TF3C5_HUMAN						1.11946	0	1.48176	0	0
TFAM_HUMAN	0	0	0	0.50107	4.60818	5.94964	0	4.18287	7.67414	16.8122
THIO_HUMAN	0	0	0.95266	0	0
TFCP2_HUMAN						2.73572	0	3.48607	0	0
TFDP1_HUMAN						11.7818	7.24866	10.1025	3.54061	4.22649
TFDP2_HUMAN						0	0	1.50687	0	0
TIF1B_HUMAN	0	0	6.90431	0	5.70201	12.952	20.8249	9.78594	8.35918	0
TIM50_HUMAN	0	0	0	0	26.4014	0	0	0	0	8.05808
TIPRL_HUMAN	0	0	0	0	15.2344
TITIN_HUMAN	0	0	0	0	3.07215
TINF2_HUMAN						0	0	0	8.07226	5.92336
TMM33_HUMAN	0	0	0	0	4.18469	0	0	0	0	4.85423
TMM43_HUMAN	0	0	0	0	2.21006
TOIP1_HUMAN	0	0	0	0	11.2422
TMOD1_HUMAN						1.12348	0	0	0	0
TMOD2_HUMAN						0	0	0.581	0	0
TMOD3_HUMAN						2.34905	0	1.18736	0	0.513172
TPIS_HUMAN						2.30496	0	0	0	0
TPM1_HUMAN						2.56906	0	0	0	0
TPM3_HUMAN						2.96113	0	1.81075	0	0
TPM4_HUMAN						2.01726	0	1.26496	0	0
TPP2_HUMAN						2.52318	0	3.83986	0	0
TRAP1_HUMAN	0	0	0	0	0.685413	0	6.15965	0	0	0
TRDMT_HUMAN	0	0	16.7773	0	0
TRPS1_HUMAN						0.743842	0	0.379367	0	0
TTI1_HUMAN	0	0	0	0	6.64357
TTI2_HUMAN	0	0	0	0	69.0443
UBP11_HUMAN	0	0	7.26539	0	0
TXTP_HUMAN						0	0	0	0	5.99514
U2AF2_HUMAN						1.52696	0	0	0	0
TWF1_HUMAN						3.19185	0	1.47169	0	0
TWF2_HUMAN						2.53616	0	1.95556	0	0
U520_HUMAN						0.865245	0	0	0	0
U5S1_HUMAN						3.06407	0	0.977873	0	0
UBP7_HUMAN						19.8796	0	15.8267	0	0
UHRF1_HUMAN						2.39981	0	2.19328	0	0
VDAC1_HUMAN	0	0	0	0	9.09058	6.74653	0	0	0	11.6894
VDAC2_HUMAN	0	0	0	0	11.8205	7.79696	0	4.70062	0	20.2867
VDAC3_HUMAN						3.20481	0	0	0	5.94359
VIME_HUMAN	0	0	0	0	14.9751	2.458	0	1.25605	0	0
WIBG_HUMAN	0	0	0	1.71753	0.44046
WDR1_HUMAN						8.09795	0	15.2166	0	0
WDR5_HUMAN						17.4304	8.32748	15.5505	6.47855	12.2343
WIZ_HUMAN						0.977404	0	0	0	0
WRN_HUMAN	0	0	0	0	63.2769	0	81.5907	0	47.6501	129.021
XRCC1_HUMAN	0	0	0	0	3.4599
XRCC4_HUMAN	17.3222	37.1932	1395.98	554.236	89.9243	4.83194	73.0453	411.995	203.391	54.9718
XRCC5_HUMAN	0	10.9281	19.0402	147.909	277.622	39.6994	825.685	150.758	792.49	1026.91
XRCC6_HUMAN	2.77924	10.0907	22.0078	180.57	396.045	31.7397	1067.22	105.951	813.774	984.021
XRN2_HUMAN						0	0	1.81767	0	0
YAF2_HUMAN						5.63098	0	4.3012	0	0
YBOX1_HUMAN	7.63413	3.09423	7.26444	7.37186	20.2626	11.4078	3.36851	4.56023	0.533206	5.57656
YBOX3_HUMAN	3.895	0	0	5.18061	5.91493	3.25251	0	0	0.515094	1.54922
YMEL1_HUMAN	0	0	0	0	5.15824
ZNRF2_HUMAN	0	0	0	0	1.97113
ZBT10_HUMAN						0.882477	0	0	0	0
ZBT24_HUMAN						18.0609	0	12.7931	0	9.42353
ZBT39_HUMAN						7.12325	0	6.38091	0	0
ZBTB9_HUMAN						7.89293	0	9.03919	0	6.40785
ZFR_HUMAN						6.64109	4.48823	6.10987	0	0
ZN326_HUMAN						8.75398	6.47374	17.6922	7.13997	8.3426
ZYX_HUMAN						0	0	3.66195	0	0
ZN592_HUMAN						2.68355	0	1.65379	0	0
ZN644_HUMAN						0	0	1.14669	0	0
ZN687_HUMAN						5.39248	0	8.4888	0	0
ZN740_HUMAN						0	0	0	4.55718	0
