# Supplementary material for: PAXX and its paralogs synergistically direct DNA polymerase λ activity in DNA repair
Source: Nat Commun. 2018 Sep 24;9:3877. doi: 10.1038/s41467-018-06127-y (PMC6155126; doi:10.1038/s41467-018-06127-y)
Supplement: Supplementary file 5 — Supplementary Data 2 [file 41467_2018_6127_MOESM5_ESM.xlsx]

## Sheet: DPOLL(1)_IQ
ENTRY	DPOLL(1)_Nuc_Con_A	DPOLL(1)_Nuc_Con_B	DPOLL(1)_Benz_Con_A	DPOLL(1)_Benz_Con_B	DPOLL(1)_Nuc_A	DPOLL(1)_Nuc_B	DPOLL(1)_Benz_A	DPOLL(1)_Benz_B
HS71A_HUMAN	202.076	200.716	114.81	100.633	1033.91	1476.75	768.483	819.208
P66A_HUMAN			3.77184	1.66543
DPOLL_HUMAN			13.6316	10.7129	1553.96	1400.63	892.396	968.151
HS71L_HUMAN					13.5148	24.4034
ADH1_YEAST	800	800	800	800	800	800	800	800
HNRPU_HUMAN	13.0236	13.4746	16.4668	13.8588			57.5671	62.0528
HNRC1_HUMAN			8.19004	5.30394			219.538	209.016
PNKP_HUMAN							271.623	279.743
COPRS_HUMAN	28.4895	18.5235
TBB5_HUMAN	27.5576	24.2101			164.829	148.378	13.3177	12.3608
HS90B_HUMAN	38.6418	35.8594	9.94296	8.7054	108.735	109.804	18.0231	16.8252
KV206_HUMAN					433.838	444.433
HNRPL_HUMAN			20.6053	17.8041
TBA1C_HUMAN	61.1659	59.2123	13.7926	13.4861	210.245	212.656	71.938	71.5817
XRCC6_HUMAN					269.657	280.745	319.904	326.426
HS90A_HUMAN	40.9875	38.8487	8.97868	9.07608	120.679	119.881	13.5588	15.509
PRPS1_HUMAN	40.0328	37.5183
RL22_HUMAN	5.64167	6.0245			31.6264	20.8353
HSP77_HUMAN	28.3193	38.3408	28.5469	19.879	116.489	86.1529
MEP50_HUMAN	95.298	98.2618
KPRB_HUMAN	67.0054	59.063
ICLN_HUMAN	55.2998	63.6246
ANM5_HUMAN	271.65	254.766
HSP7C_HUMAN	23.4346	19.3447	10.5329	9.73997	173.306	169.326	75.005	77.8188
K2C1_HUMAN	17.0825	17.9352	19.2255	16.3862	96.9653	112.588
XRCC5_HUMAN			7.70287	8.44227	272.913	315.213	349.181	353.97
RS8_HUMAN	8.80126	8.52115			29.507	23.915
HNRPK_HUMAN			43.3115	51.661			24.6802	24.0355
RL40_HUMAN			41.0443	21.2189	87.034	82.71	40.2032	41.6698
RM37_HUMAN	17.2311	15.7788
GRP78_HUMAN	14.2976	11.3456	6.55931	5.36499	61.1446	72.272	28.9924	28.5437
RL11_HUMAN	7.0409	6.98583			44.381	35.6648
RM38_HUMAN	8.38994	9.92227
RL7A_HUMAN	28.1388	17.1653			137.692	148.017
H90B2_HUMAN					6.76313	15.4247
PAXX_HUMAN					33.5391	19.4342
G45IP_HUMAN	8.39636	8.50969
RL7_HUMAN	9.7201	10.8069			42.0371	38.3869
K1C9_HUMAN					58.6789	65.2373
POTEE_HUMAN	6.41794	6.40557
GRP75_HUMAN	22.6211	21.6429	6.42851	6.04726	100.065	98.5719	40.4981	41.2339
TBB4B_HUMAN					19.6638	19.8884
HSP72_HUMAN							14.757	14.7445
ALBU_BOVIN	390.912	461.219	516.285	501.54	564.483	600.846	450.964	460.124
KCTD5_HUMAN	22.0974	11.42
RL18_HUMAN	5.91351	6.41436			31.1952	25.4167
RS18_HUMAN	8.10886	7.50407			21.3438	15.9673
RLA0_HUMAN					23.8764	21.3103
RSSA_HUMAN	20.4495	22.2013			43.2685	40.2613
RL23A_HUMAN	9.74899	10.4414			52.486	39.6789
RM54_HUMAN	3.9271	3.92891
RL6_HUMAN	4.52816	4.44445			30.4242	30.8929
RL13_HUMAN	5.31785	3.49232			18.7819	16.888
SMD3_HUMAN	20.3049	19.2809
KHDR1_HUMAN			26.9153	44.2321
STK38_HUMAN	92.8013	95.9537	14.3085	15.5376
KPRA_HUMAN	20.5094	18.3602
RS25_HUMAN	11.8692	11.9776			37.6131	29.2639
IF4B_HUMAN	15.6691	12.2608
RL27A_HUMAN	8.58292	9.90519			46.86	41.3785
KV201_HUMAN	290.577	298.325	70.9695	76.2143
KIF11_HUMAN	175.474	188.19			94.4734	96.0498
TRYP_PIG	435.782	541.413	505.527	524.515	219.032	204.737	376.551	373.54
RM15_HUMAN	6.73108	7.38529
RL35_HUMAN	4.83602	4.82			20.3269	15.1274
RS13_HUMAN	7.29234	7.68308			24.6753	16.9419
RS3_HUMAN	17.0857	17.6966			20.3386	17.2175
H4_HUMAN			68.2254	36.2837	19.2999	10.1955	124.082	121.036
RL27_HUMAN	7.53042	8.13782			36.1879	22.5796
RL8_HUMAN	4.48615	4.91261			25.4775	22.3138
RM43_HUMAN	9.55373	8.74952
RM12_HUMAN	22.4545	23.1915
RS9_HUMAN	12.0123	10.0799			25.2876	18.3965
RL19_HUMAN	6.96061	4.19708			18.425	16.2457
RIOK1_HUMAN	31.5428	32.3585
RS14_HUMAN	9.27403	5.28493			19.1998	16.5339
NS1BP_HUMAN	46.0522	42.9464
PTPS_HUMAN	4.87728	4.59899
ST38L_HUMAN	10.4239	8.64596
RL29_HUMAN	8.79978	5.13995			22.6994	23.1508
ODBA_HUMAN					34.1801	35.0903
RS4X_HUMAN	10.7844	11.4326			29.1115	24.1324
RL10A_HUMAN					17.0554	15.8015
RL13A_HUMAN					12.5951	11.7051
RS6_HUMAN	7.42736	8.28324			17.7659	13.7499
RL14_HUMAN					22.557	11.7909
ACTB_HUMAN	17.4131	17.1066	46.2415	39.4629	11.6952	9.95032	29.7546	28.9385
SERA_HUMAN					17.3714	14.4612
PRDX1_HUMAN	7.3661	8.87897	8.46129	5.31656
RM44_HUMAN	2.91043	4.31289
RL17_HUMAN	3.21494	2.47824			16.9103	11.9318
HNRPC_HUMAN			34.2736	31.1667			60.1184	53.6908
H2B1C_HUMAN							88.9495	86.6142
H2B1B_HUMAN			65.6367	44.4128	29.015	31.1725	43.3063	41.0586
RL34_HUMAN					21.1061	10.4912
CAZA1_HUMAN	60.0477	82.2581
ICT1_HUMAN	5.97056	6.51658
HNRH1_HUMAN	17.3878	18.5966	22.2892	17.2279			47.4957	45.3481
H31_HUMAN							68.458	68.5802
H2AV_HUMAN							21.9252	33.2225
HNRPD_HUMAN	24.1765	27.0339	35.9058	38.4559			53.2994	48.0506
DNLI3_HUMAN							21.4133	22.6533
IF4A1_HUMAN	7.2463	3.63499
RT30_HUMAN	5.87213	5.37132
PSB6_HUMAN	2.98059	2.98382
SLAI2_HUMAN	7.77766	6.13694
RM22_HUMAN	6.14345	6.47604
PHB2_HUMAN	2.38451	2.82263	19.8624	21.081			17.453	16.6111
DDX5_HUMAN			5.50546	5.52083			11.3867	13.4363
DDX17_HUMAN			8.25233	6.76067			9.52324	9.48385
ROA2_HUMAN			36.4096	33.5007			39.0109	36.4093
FUBP2_HUMAN			18.9574	17.3057			14.8727	12.716
ADT2_HUMAN			12.9117	13.5583			16.7888	15.9986
ROA1_HUMAN			24.2198	22.9789			33.5137	29.741
PHB_HUMAN	3.05933	3.27761	28.1027	25.4622			15.9657	16.4007
TOP1_HUMAN							56.4505	57.7608
NONO_HUMAN							307.999	314.791
ADT3_HUMAN							148.724	119.281
CREB1_HUMAN							15.7631	14.2452
HNRPM_HUMAN			14.03	15.3362			17.0989	16.8813
ATPA_HUMAN			14.2388	14.1925			17.9294	17.5376
TFCP2_HUMAN							11.8936	10.4226
JUN_HUMAN							12.7277	11.3979
HNRPF_HUMAN							23.1595	22.5301
XRCC1_HUMAN							16.9748	16.7539
ATPB_HUMAN			13.6816	13.2326			15.7974	15.7486
TBB2A_HUMAN							6.52075	6.20562
RM11_HUMAN	6.03149	4.30825
RM48_HUMAN	10.1234	10.884
EF1A1_HUMAN	32.7141	38.464	31.2143	29.0607	56.6831	52.6792	24.1075	23.2657
HDX_HUMAN	7.77266	7.35385
RS2_HUMAN	8.68549	10.541			21.1008	17.7472
RL31_HUMAN	6.64297	7.61664			31.7449	22.8711
RL5_HUMAN					10.5638	9.51477
K1C10_HUMAN					21.6731	25.2254
KV204_HUMAN							373.781	408.964
PARP1_HUMAN			14.9336	13.2569	39.1934	39.627	183.799	186.373
PAIRB_HUMAN					11.6835	9.51474
CE024_HUMAN							6.54111	8.77981
RBMX_HUMAN			10.4045	10.2193			11.9079	10.6822
H12_HUMAN							9.50321	9.60887
ATF7_HUMAN							12.5964	11.2212
RUVB1_HUMAN							10.0839	8.6977
SMC1A_HUMAN							91.9944	73.0571
ATPO_HUMAN			5.71484	4.65052			4.88803	4.17203
LAP2B_HUMAN			6.71309	6.76777			7.00316	6.66282
XRCC4_HUMAN							11.1504	8.59979
MPCP_HUMAN							20.9453	22.7538
PGAM5_HUMAN							7.71409	7.20516
TRHY_HUMAN							131.392	110.442
RS7_HUMAN	5.53101	4.99564
CKAP4_HUMAN			5.20703	4.48623
RPN1_HUMAN			3.70253	4.08041
SNRPA_HUMAN			5.29959	6.66329
IGHG2_HUMAN	10.4769	11.7328	4.33223	4.71341
G3P_HUMAN	6.41956	6.61169	8.78131	14.2691	49.2055	61.3835	8.89802	7.08767
IF2B1_HUMAN			3.43633	3.56833
SPIN1_HUMAN	5.13991	6.04213	9.7501	9.39814
MOB1A_HUMAN	15.136	13.1254
RM01_HUMAN	9.50282	11.2308
SSBP_HUMAN	3.4557	3.46375
TCPQ_HUMAN	6.43748	6.73945
RM10_HUMAN	7.86792	8.67658
PRPS2_HUMAN	16.8289	27.6242
RS20_HUMAN	6.96072	7.78569
GBLP_HUMAN	5.31155	5.30487			10.6215	9.72626
RL4_HUMAN	7.28008	5.4463			27.9966	28.1835
RS19_HUMAN	7.10224	8.95075			24.1668	18.4419
RM19_HUMAN	9.29368	8.69425
RL12_HUMAN	6.62017	6.49657			32.1044	27.2108
RS3A_HUMAN	13.6428	12.4785			21.5213	17.7206
H2AY_HUMAN							22.0517	14.9975
ROAA_HUMAN	9.47423	6.40307	16.3905	16.7004			19.6774	16.2373
TCPA_HUMAN	5.8003	4.37618
TERA_HUMAN	7.84994	3.37358
RUVB2_HUMAN	3.36068	3.76736	3.46887	3.18518			7.54333	6.17167
HNRPR_HUMAN							16.0338	14.5787
SSRP1_HUMAN							13.2401	16.7023
MECP2_HUMAN							8.94088	5.70926
TFAM_HUMAN							7.83678	9.14732
JUND_HUMAN							9.79421	9.23604
ELAV1_HUMAN			10.6677	11.0063			11.271	12.3481
CH60_HUMAN	15.554	13.2997	10.5081	10.8196	12.9016	11.0979	7.90029	7.51208
RS16_HUMAN	8.6688	8.06883			19.3641	33.9498
PRDX2_HUMAN					18.7577	14.1821
RL15_HUMAN					22.284	15.4049
RCC1_HUMAN							14.9912	10.2659
SUMO2_HUMAN			19.7687	15.1165			8.46028	10.203
AP2A_HUMAN							4.45086	3.70602
EF1G_HUMAN	10.616	10.8701	4.45998	3.75663			1.74709
VDAC2_HUMAN							5.72563	5.88978
PCBP2_HUMAN			8.84959	8.71846			9.39825	7.7943
ACL6A_HUMAN							5.50826	4.80285
SRSF3_HUMAN			5.43826	4.70873			8.35082	7.32375
ATF2_HUMAN							9.39858	7.14476
RALY_HUMAN			5.60076	5.27393			4.9313	3.56561
YBOX1_HUMAN							2.1253	1.03788
SFPQ_HUMAN			17.5555	14.4227			11.4051	8.68382
MRT4_HUMAN							49.1022	52.665
RM04_HUMAN	7.90688
PRS7_HUMAN	5.11283	2.41811
PTBP1_HUMAN			15.4436	13.8279
SRSF1_HUMAN			6.36726	6.28637
K22E_HUMAN			6.18439	4.92688
NPM_HUMAN	6.68646	7.40044	11.2865	11.6329	14.121	14.121	9.37974	9.44303
PSA7_HUMAN	3.5815	2.89813
EF1B_HUMAN	4.48801	3.45595
RM09_HUMAN	7.30828	7.59078
H2A1H_HUMAN	4.90574	4.59551	100.978	69.9801	23.869	20.3413	118.535	94.1989
STIP1_HUMAN					43.2927	28.932
BAG2_HUMAN					6.62744	6.32075
RM21_HUMAN	8.32366	7.84078
ENPL_HUMAN	8.14744	8.681			8.26428	7.72562
CAMP3_HUMAN	63.4484	74.6476
EIF3E_HUMAN	7.35328	8.69695
1433G_HUMAN	4.18134	4.60837
MAP1B_HUMAN	16.7744	11.954
EIF3I_HUMAN	7.61486	6.5686
RLA0L_HUMAN	5.73141	4.49605
PPM1A_HUMAN	1.65188
LDHB_HUMAN	5.12233	5.09961
PSD12_HUMAN	5.98985	6.72965
RM03_HUMAN	5.89038	5.42436
PSDE_HUMAN	4.65343	5.24007
RL3_HUMAN	12.0387	7.12125			39.9923	29.1795
HS74L_HUMAN					13.103	14.1863
TCPB_HUMAN	7.26936	7.09012
RS11_HUMAN	5.14439	5.31315			26.9995	14.8863
GAPD1_HUMAN					196.184	273.298
EF1D_HUMAN	12.1501	11.6315
TRAP1_HUMAN	34.4026	34.3298			11.9165
HSP74_HUMAN					22.4064	23.4194
RL28_HUMAN					6.41079	8.31314
SSRA_HUMAN							5.87156	8.76165
MATR3_HUMAN			10.8359	8.61712
ILF2_HUMAN			4.34955	4.03275	21.8221	14.4446	15.6455	11.0852
IF6_HUMAN					10.6289	4.61981
REVERSE19825	224.411	99.0169
1433E_HUMAN	7.84409	9.0615			11.246	9.97775
RM27_HUMAN	5.76383	5.47345
NUCL_HUMAN	10.3968	11.359			18.1228	18.0572
IRS4_HUMAN					34.2864	36.6703
LRC59_HUMAN	1.14798	0.899397			6.50851	3.94983
K2C6C_HUMAN					10.6001	3.87659
H31T_HUMAN			19.8974	17.1
RAN_HUMAN			8.7672	7.13433			11.1582	12.3481
PRKDC_HUMAN							23.982	24.8338
TIM50_HUMAN						2.4786	5.80936	5.038
DNJB1_HUMAN					1.1391	1.50105
FLNB_HUMAN					17.8827	14.8862
SPT6H_HUMAN					696.683	711.546
DC1I2_HUMAN	4.58203	6.13154
PRS10_HUMAN	3.59447	3.49132
RM45_HUMAN	4.82355	4.84953
LTBP1_HUMAN	10.5598	10.8036
RSMB_HUMAN	10.7387	10.0289
SASH1_HUMAN	72.9201	46.5833

## Sheet: Nucleoplasm IP no POLM
ENTRY	NP_Con_A	NP_Con_B	NP_Con_C	NP_IP_A	NP_IP_B	NP_IP_C	Bz_Con_A	Bz_Con_B	Bz_IP_A	Bz_IP_B	Bz_IP_C
DPOLM_HUMAN	16.3801	14.9616	13.2722	21.487	17.4273	19.0787			21.8711	5.66677	5.71206
ADH1_YEAST	480	480	480	480	480	480	480	480	480	480	480
TRYP_PIG	593.737	601.446	538.122	743.841	691.392	718.649	540.575	412.018	572.502	596.002	559.707
ALBU_BOVIN	244.478	249.969	255.174	312.789	276.022	298.453	258.608	259.795	340.77	241.689	240.894
HSP77_HUMAN
HS71A_HUMAN	181.939	177.811	173.495	1225.94	1200.6	1410.72	120.491	122.701	534.25	102.032	96.6714
K1C10_HUMAN	85.5094	97.7364	82.2441	50.5616	48.9397	46.5977	105.71	49.6836	98.2863	97.6858	96.5796
NUCL_HUMAN	36.9143	36.6891	36.0067	43.249	48.0951	45.6849			21.0044	3.09374	1.28793
ILF3_HUMAN	7.91462	8.08288	7.42843						14.1665	7.08822	7.16407
ZSWM8_HUMAN
RL3_HUMAN				36.2728	29.5553	29.1045
NPM_HUMAN	11.2745	10.7066	11.2194	10.6851	21.8839	19.1948
RLA0_HUMAN				36.2363	42.7539	42.6156
K2C1_HUMAN	135.454	138.031	131.709	48.3268	47.5344	47.2266	120.578	132.168	125.168	116.712	112.691
RL6_HUMAN	6.51268	7.00637	6.39506	15.9221	16.1443	11.6598
RL7A_HUMAN	17.3313	17.0233	16.82	13.6414	14.1941	12.6805
RS3_HUMAN	39.9549	41.3352	45.496	29.9068	31.1427	34.6321	5.85846	3.71083	11.8342	4.92335	5.3386
RL8_HUMAN				4.45892	4.9288	5.3907
PAIRB_HUMAN	12.8196	12.3594	12.5052	24.2657	30.2872	35.2499
SLIT2_HUMAN
RL23A_HUMAN				26.3981	28.3791	24.6554
RL7_HUMAN				16.7545	18.4088	16.3308
RL13_HUMAN	13.8392	13.4989	15.9358	17.9506	15.0051	18.4515
CFDP1_HUMAN
RL4_HUMAN	7.87728	9.08374	8.54957	24.0502	22.7343	21.9754
EIF3A_HUMAN	17.2105	16.9046	15.9431	7.95687	5.63843	3.98413
SDC2_HUMAN
SIR1_HUMAN
RL10A_HUMAN				3.45458	4.40117	3.56576
RL19_HUMAN				10.7956	12.5337	11.6856
RS4X_HUMAN				5.47878	5.9238	6.82651
RS3A_HUMAN				1.06201	1.63807	1.227
RS2_HUMAN				3.49489	2.73468	1.95048
RS8_HUMAN	243.71	270.224	266.288	12.3614	16.8365	11.9257
PARP1_HUMAN	10.4017	10.714	8.40158	121.933	133.087	120.645			167.389	15.3323	14.1894
DHX9_HUMAN				26.3225	26.1864	24.3275	9.02108	9.85374	33.9275	11.0557	10.2864
RL9_HUMAN				17.6701	19.1483	13.4569
RL11_HUMAN				16.0212	17.9082	14.6749
RL18_HUMAN	8.96833	8.77154	8.61864	7.55401	7.95272	6.07925
RL27A_HUMAN				6.51491	8.36541	7.72651
TBA1B_HUMAN				200.776	207.539	218.755
XRCC5_HUMAN	34.2138	32.0084	32.2845	560.63	536.918	577.333	21.2877	18.4345	302.44	45.2909	37.7255
RL5_HUMAN	21.411	18.0881	19.3663	10.9014	12.6363	11.7506
TIF1B_HUMAN	13.3199	12.4507	12.7393	10.5574	10.6807	10.4948			38.9521	3.7611	4.29074
ECHA_HUMAN
GTF2I_HUMAN
SART3_HUMAN
RL17_HUMAN				8.64037	10.4792	7.55762
RL23_HUMAN
NEMF_HUMAN
RSSA_HUMAN	32.2065	32.8678	29.3976	116.207	135.909	145.426
XRCC6_HUMAN	20.3373	19.1012	18.0635	410.879	412.1	481.392			338.1	27.9104	17.958
RL15_HUMAN				4.46448	5.18192	2.92938
RS14_HUMAN	17.0437	17.5153	18.3347	17.706	20.0213	16.3825			4.43695	1.65407	1.60227
HTSF1_HUMAN
RS18_HUMAN	16.2372	16.6221	17.5786	11.6487	13.1418	11.4948			4.10147	3.19362	2.20432
SF3B6_HUMAN
RS6_HUMAN	17.5949	19.5968	21.7603	3.36601	5.03686	5.2113
HSP7C_HUMAN	46.1014	39.9224	38.879	243.855	247.375	255.889			133.275	13.4171	11.1741
SF3B1_HUMAN	9.16349	9.44178	8.80495				18.2043	15.1969	11.8795	14.475	12.0772
SDC4_HUMAN
ECHB_HUMAN
RL26_HUMAN				5.62535	6.44505	5.21173
RL24_HUMAN
RS9_HUMAN				7.3892	8.94558	5.12353
RL34_HUMAN
SF3B2_HUMAN	11.9615	12.2153	11.6569				32.2402	18.8357	10.5636	15.9132	20.0653
RL14_HUMAN				5.57025	5.75644	2.84352
RS19_HUMAN				5.20187	6.61638	4.75662
K1C9_HUMAN	111.105	109.671	104.59	36.8267	41.3712	38.9449	103.812	53.0607	115.228	90.9554	88.359
RL21_HUMAN				1.37846		3.76168
IF4G1_HUMAN	17.1917	17.6541	16.4682	12.0998	9.03765	8.36723
SRRM2_HUMAN	17.5428	17.2341	18.4774
DDB1_HUMAN
K22E_HUMAN	64.6479	63.9074	57.4451	19.9152	18.2784	21.3771	52.6686	53.9639	48.5714	50.3355	48.9769
SDC1_HUMAN
AGRIN_HUMAN
IF6_HUMAN				3.00098	3.06137	3.41607
GPC4_HUMAN
SPT5H_HUMAN
RL12_HUMAN				8.28079	12.5928	8.88115
RS25_HUMAN				6.52174	7.2757	5.74202
RL40_HUMAN	27.4156	25.2677	22.1304	68.224	51.4211	81.8578			78.499	2.07908	1.07352
ILF2_HUMAN				11.8035	12.0142	8.64283
COIA1_HUMAN
RL28_HUMAN				6.51781	7.7602	6.552
CAF1A_HUMAN
TBB5_HUMAN	63.8477	63.0009	65.9339	67.4518	82.3572	75.6998			76.3319	29.0943	22.4973
CC124_HUMAN
SF3A1_HUMAN	7.34288	7.36348	6.40626						10.0803	8.80972	9.57723
EF1A1_HUMAN	47.9287	47.7991	46.2655	34.3226	35.6469	36.0161			37.7483	10.86	11.272
SF3B3_HUMAN	10.6351	10.983	10.0243
RL13A_HUMAN	16.4304	14.9648	15.0186	14.6699	11.8746	19.0144
KIF11_HUMAN	234.228	230.784	234.824	101.215	86.0675	93.8654	42.2859	40.6824	40.538	36.079	35.1272
CLH1_HUMAN	28.9094	27.6164	28.0483	15.9549	15.1724	16.1084
PA2G4_HUMAN
VPRBP_HUMAN
RS13_HUMAN				5.84111	6.92516	4.65273
SRSF4_HUMAN
RS5_HUMAN
GPC1_HUMAN
RLA2_HUMAN
IF2P_HUMAN
RS10_HUMAN
DDX46_HUMAN
RL18A_HUMAN
CUL7_HUMAN
HNRPU_HUMAN	48.1768	49.5177	45.5301	52.7618	47.9	43.9989	110.275	103.991	129.066	94.8613	105.048
GRP75_HUMAN	62.5789	59.0113	55.9799	232.367	234.105	269.706	9.891	7.74115	89.4633	11.0361	9.91039
GRP78_HUMAN	65.259	61.4559	58.9665	171.077	152.358	180.74	13.274	23.8136	75.8027	10.7671	9.29648
RL22_HUMAN				8.1782	9.27234	7.3576
SND1_HUMAN
RU2B_HUMAN
MAP4_HUMAN
CH60_HUMAN	39.9318	39.4777	38.7865	25.7121	19.3045	20.9758			22.5838	13.3375	12.4594
HS90A_HUMAN	67.1439	62.8569	59.1894	234.479	237.632	252.55			55.4591	4.38944	3.70149
EF2_HUMAN
GPC3_HUMAN
RU2A_HUMAN	8.18836	8.06825	8.62736						6.01668	0.806128	0.803253
H4_HUMAN				46.8937	49.8385	51.4405	40.4375	29.4454	142.882	35.4565	34.7834
EIF3C_HUMAN	86.6619	83.7499	81.7854
HS90B_HUMAN	65.0544	62.2144	61.2534	288.871	253.268	245.885			67.1657	4.20769	3.67453
RS7_HUMAN				4.18025	4.24789	3.14067
NOG1_HUMAN	5.89837	5.1392	4.98693
GBLP_HUMAN
LAMB1_HUMAN
TGBR3_HUMAN
IF4A1_HUMAN				6.29456	6.32412	3.35496
ABCF1_HUMAN
RL35_HUMAN
EXOSX_HUMAN
MYO10_HUMAN
SF3A2_HUMAN
K2C5_HUMAN	27.4667	28.0903	26.5817	11.6289	11.6075	14.9001			14.8594	11.0181	10.7679
RL31_HUMAN				5.94765	6.53003	6.01382
LAMC1_HUMAN
EIF3B_HUMAN	26.0492	25.9431	24.6194	13.8738	13.1429	13.3417
RS16_HUMAN
ELOB_HUMAN
RS11_HUMAN				2.94415	3.57371	2.82736
EIF3F_HUMAN	15.4389	16.0827	15.6538	4.14709	5.14741	3.76731
HS902_HUMAN
DYHC1_HUMAN	13.742	13.523	13.4302	17.8254	17.5619	25.6511
EXOS4_HUMAN
H12_HUMAN									38.8667	6.53493	8.19683
RL38_HUMAN
HSP72_HUMAN				52.0294	36.4377	63.6533
DPOLL_HUMAN	86.4144	84.4239	72.8892	1283.36	1258.14	1504.12	60.4477	302.067	760.814	69.8738	95.4127
SK2L2_HUMAN
GNL3_HUMAN
LRC59_HUMAN				4.01636	4.16595	4.57685
TCPQ_HUMAN	15.5005	16.1582	16.0694	4.83837	5.04685	6.20689
EXOS6_HUMAN
CAF1B_HUMAN
RL36L_HUMAN
WIBG_HUMAN
PGBM_HUMAN
LARP1_HUMAN	8.64409	9.26062	8.68913	11.0144	9.99461	9.70802
U520_HUMAN
1433S_HUMAN
PTBP1_HUMAN									10.4086
K2C1B_HUMAN							10.9695
EIF3L_HUMAN	22.6366	20.8956	18.794
P5CS_HUMAN
HDGR2_HUMAN
SRPK1_HUMAN
NOG2_HUMAN
SP16H_HUMAN				98.4374	107.388	108.139			50.247	2.36387	2.2382
APC_HUMAN
IQGA1_HUMAN
PRKDC_HUMAN	7.67569	8.57406	7.44029	403.934	354.632	385.381			76.5498	25.6141	24.0919
SYFB_HUMAN
GPC6_HUMAN
CUL9_HUMAN
VAPB_HUMAN
EXOS2_HUMAN
1433E_HUMAN	12.8681	13.0976	13.0704	1.89805	2.0802	1.64597
SDC3_HUMAN
TBB4B_HUMAN	35.6266	34.3717	37.7201	40.4561	35.9898	37.4096
CCDC8_HUMAN
RL35A_HUMAN				1.15338	2.07053	1.60994
EIF3K_HUMAN
IF2B1_HUMAN	36.8026	32.5702	36.0233
USP9X_HUMAN
NRP1_HUMAN
PABP1_HUMAN	4.53556	3.88272	3.96611
K2C72_HUMAN
TCPA_HUMAN
LAMA5_HUMAN
GSLG1_HUMAN
ENPL_HUMAN	25.2655	24.9906	24.6095	7.77768	6.91979	10.6426
RPOM_HUMAN
MBB1A_HUMAN
IRS4_HUMAN	24.927	24.2875	24.6345	38.3071	39.8513	36.2373			35.1032	11.9861	11.5454
TEFF1_HUMAN
IF2A_HUMAN
CG050_HUMAN				1.07373	1.18311	1.06668
K1C17_HUMAN							19.6889	9.82728
PABP4_HUMAN	11.2828	10.0524	8.57565
SNX9_HUMAN
FKBP3_HUMAN
NDNF_HUMAN
ELOC_HUMAN
EXOS8_HUMAN
U5S1_HUMAN
CKAP5_HUMAN	98.4607	90.7365	93.2569
SRSF3_HUMAN
RRP44_HUMAN
EMAL4_HUMAN
ARI1_HUMAN
HNRH1_HUMAN	17.3814	17.1676	16.476	6.85617	6.77616	7.27574			72.5986	17.5977	17.755
HNRPQ_HUMAN	19.446	18.7968	15.6743						24.3608	31.023
SMC4_HUMAN	7.40088	7.83217	7.09584
PRP8_HUMAN
ARHG2_HUMAN
RFC1_HUMAN				37.5791	34.9807	33.3565
MRCKA_HUMAN
SPB1_HUMAN
TF3C1_HUMAN
CN166_HUMAN
GPC2_HUMAN
PSA7_HUMAN				3.01451	3.56907	2.87777
SNX18_HUMAN
SRPK2_HUMAN
PRDX1_HUMAN				8.52355	6.97175	7.90495
TSR1_HUMAN
GASP2_HUMAN
MAP1B_HUMAN	101.524	99.1068	103.932	11.2094	12.6978	13.9989
DJC21_HUMAN
M4K4_HUMAN
MYH9_HUMAN
DHX30_HUMAN
TOP2A_HUMAN
EIF2A_HUMAN
RL27_HUMAN				6.55117	5.58221	5.69188
1433Z_HUMAN	8.84577	8.72538	8.55392
YBOX1_HUMAN	24.0087	21.9751	22.3973	7.88244	9.09537	8.21988			9.23766	2.31843	2.18077
RL29_HUMAN				18.627	14.7716	17.0047
CDC5L_HUMAN
TCOF_HUMAN
NOP2_HUMAN
HAP28_HUMAN
EIF3D_HUMAN				1.40008	1.30772	2.1682
UBP11_HUMAN
PSB1_HUMAN
TOP2B_HUMAN
VIGLN_HUMAN
CRNL1_HUMAN
PHB_HUMAN	9.14404	9.1378	9.47595	1.38546	1.20612	1.23369	10.6532	6.72795	16.1613	8.13322	8.23751
NRX3B_HUMAN
CLSPN_HUMAN
HSP74_HUMAN	7.75116	8.05121	7.42566	56.6899	52.5203	52.8538
ALBU_HUMAN
1433G_HUMAN
H90B2_HUMAN				26.0651	33.503	31.7575
1433B_HUMAN
CE170_HUMAN
MTMR5_HUMAN
DCA16_HUMAN
IF4G3_HUMAN
1433F_HUMAN
CRCC2_HUMAN				580.145	420.11	361.112
VP13A_HUMAN				568.406	606.002	514.794
DYH2_HUMAN				517.506	391.2	394.68
CENPE_HUMAN				145.701	147.143	161.554
PCBP2_HUMAN				134.631	122.732	150.363
SYNE2_HUMAN				120.777	120.503	146.675
DYST_HUMAN				110.31	123.019	129.651
DYH8_HUMAN				108.534	120.206	143.489
ODBA_HUMAN				86.4696	93.049	81.3225
CMYA5_HUMAN				68.5219	54.829	57.7834
HS71L_HUMAN	34.9965	34.3826	30.3991	59.3407	46.2048	39.0621
PAXX_HUMAN				57.0056	67.178	62.2457
TBA1C_HUMAN				54.0339	57.6843	75.5217
DYH10_HUMAN				52.7688	65.515	69.7579
SSRP1_HUMAN				50.6797	51.9747	58.7816			27.2623	1.6839	1.23834
PCLO_HUMAN				43.1398	33.8273	41.551
STIP1_HUMAN	23.5643	21.3676	21.8451	39.6225	30.7958	29.9272			34.7211
SMG1_HUMAN				39.481	42.2308	41.6737
HS74L_HUMAN	7.11871	7.61423	7.32493	37.1913	33.7444	38.7923			16.3211
AKAP9_HUMAN				35.8404	29.747	32.4047
HS105_HUMAN				35.6134	33.8451	46.4286
RFA1_HUMAN				32.7427	28.6889	43.4621
TBB6_HUMAN	3.19724	2.94352	2.97797	31.3179	22.3217	42.0321
AIFM1_HUMAN				31.2809	26.9401	36.9625			30.1979
TBB3_HUMAN				30.239	33.0208	26.0372			11.2337
MACF1_HUMAN				28.5977	27.632	32.1494
XRCC4_HUMAN				25.6401	25.6714	25.9307			48.9567	1.35188
TBB2B_HUMAN	25.9402	27.1149	27.6988	25.0605	25.3727	26.5367			26.3854	3.6501	3.04177
GAPD1_HUMAN				23.5343	24.2122	23.3496
HSP76_HUMAN	24.737	20.6173	25.6852	23.0515	19.1927	18.3443			30.8088
DNLI4_HUMAN				22.7202	17.987	23.6868			36.2835
STK38_HUMAN	167.937	166.573	156.018	22.3696	27.3171	29.9461			50.5342	24.4085	26.5088
DYHC2_HUMAN				22.3505	14.7548	22.6248
LAP2A_HUMAN				22.0387	23.024	23.9514
H2A1H_HUMAN				21.8088	21.8172	16.4343			53.5087	2.42056	2.09701
PLEC_HUMAN				21.6231	28.0446	23.5255
POTEE_HUMAN				21.3392	26.7676	24.5543			48.3464	4.85079	4.92439
H31T_HUMAN				21.2015	21.9697	20.6661			96.0447	7.16182	5.69975
CHIP_HUMAN				19.5011	17.59	11.8884
HLTF_HUMAN				19.4881	19.9478	18.5034
MDN1_HUMAN				18.9866	13.9259	16.368
DNJB1_HUMAN				18.7321	18.2239	8.11831
SPNS1_HUMAN				17.3576	23.2937	23.5431
QPCTL_HUMAN	7.4706	7.64655	6.40743	16.8245	15.6658	11.4328			18.0019	3.30378	2.10189
RFC2_HUMAN				16.1341	18.0515	14.2469
NHEJ1_HUMAN				16.0892	29.135	30.1223
EMD_HUMAN	8.00568	7.72147	7.48616	15.634	16.8942	14.1706			9.91483	1.22821	1.40621
FAS_HUMAN				15.5286	16.4178	17.649
RFC3_HUMAN				15.1714	15.165	13.5669
FKBP5_HUMAN				14.4876	15.226	14.8348
SGT1_HUMAN				14.3501	15.3993	14.6975
ABCAD_HUMAN				13.9698	16.8666	14.6511
RFC4_HUMAN				13.5508	14.756	13.1971
DNJA1_HUMAN				13.0474	12.7209	9.11308
RCN2_HUMAN				12.9941	16.3863	15.5685
BAG2_HUMAN				12.9006	14.1519	12.4224			9.66317	0.482524	0.533634
RUVB1_HUMAN	12.3152	10.59	10.7658	12.7516	14.1693	12.6651			26.701	6.9932	5.73142
SERA_HUMAN				12.6732	14.7346	14.9545
WRN_HUMAN				12.5029	14.068	14.1224
NP1L1_HUMAN				12.4238	12.7696	5.66217
DAPLE_HUMAN				11.3301	12.2181	9.28942
DNJC7_HUMAN				11.1471	13.4528	13.4595
CNTRL_HUMAN				11.1163	14.0865	16.5618
PYR1_HUMAN				10.8856	10.3775	10.7265
DYH6_HUMAN				10.6755	5.3214	4.13247
RUVB2_HUMAN	7.33769	6.94464	7.81337	9.45905	10.7393	8.65164			23.8936	4.53814	2.44966
H2B1C_HUMAN				9.25131	9.87684	9.59646			47.0433	2.36678	4.03619
IMA5_HUMAN				8.95344	9.18278	12.1388
ANM5_HUMAN	355.336	309.409	349.45	8.67733	7.82278	10.2765	39.0384	23.1295	119.108	217.077	231.811
TBB2A_HUMAN				8.65537	8.95568	7.52189
ASPH_HUMAN				8.29757	9.11485	10.6631
OBSCN_HUMAN				8.28651	8.23742	7.64782
EF1D_HUMAN	2.97733	3.37145	3.32191	8.14688	9.50535	8.56089
TERF2_HUMAN				7.58756	7.76021	3.69665
HNRPK_HUMAN	36.9045	36.8581	35.55	7.28733	5.39122	8.70345	67.9922	154.37	78.4005	59.9611	56.7949
H90B3_HUMAN				7.1801
IMA1_HUMAN				7.10595	7.75657	8.57107
TIM50_HUMAN				7.09767	8.53781	8.10354			15.8508		0.608695
H2B1B_HUMAN				6.91575	7.04937	5.10099
K1C14_HUMAN	28.0341	29.308	28.2517	6.88514	6.42995	5.65712			24.4053	17.5796	18.0076
MIA40_HUMAN				6.34797	8.41832	7.46271
PSB2_HUMAN				6.34067	6.39081	7.9142
RFA2_HUMAN				6.19939	5.62747	4.61583
ATPA_HUMAN	6.19337	6.04361	4.22522	6.16474	7.79692	7.63869
TBB4A_HUMAN				5.89326	5.20184	6.55759
DYH11_HUMAN				5.83448	5.00927	6.65015
ATPB_HUMAN				5.74465	7.11564	6.76345			18.6408
GOGB1_HUMAN				5.61622	4.33472	6.72331
TFAM_HUMAN				5.57172	3.8919	2.06756			19.9984
RFC5_HUMAN				5.31894	6.10078	4.94045
AMOT_HUMAN	8.11187	9.58653	8.8805	5.21002	5.07421	5.91762	12.5145	13.7907	26.2203	9.96937	9.02542
EF1G_HUMAN	25.463	24.7699	25.5662	5.19001	5.17258	5.44702			15.598	8.49309	8.48126
ROA2_HUMAN				4.74374	3.19969	3.36913	44.1026	73.3908	98.774	42.0755	38.974
RM12_HUMAN	27.3252	27.1673	26.5647	4.71049	5.83682	4.65671
HNRPF_HUMAN				4.65295	4.70229	6.35821			48.1587	13.8758	6.62447
KPRB_HUMAN	126.583	126.57	120.171	4.63609	4.85409	4.02747
PCH2_HUMAN				4.59868	5.35563	3.50393
DCAF7_HUMAN				4.58726	5.47886	4.45966
RM43_HUMAN	15.2284	15.8426	16.6923	4.54714	3.93631	1.72691
ICT1_HUMAN	43.1347	41.1691	43.0623	4.50613	9.21663	6.85671
MEP50_HUMAN	82.3443	89.0949	79.0943	4.41165	4.27714	4.60468			7.05798	7.75682	6.92004
K1C18_HUMAN				4.3556	4.77107	3.75548
EIF3H_HUMAN	17.2816	17.1716	18.1682	4.29736	5.2525	4.46482
PRS8_HUMAN				4.14157	5.40955	3.95932
ASB6_HUMAN				4.02943	3.85622	1.51371
HNRPC_HUMAN				3.93617	4.89335	4.2199	29.4036	16.2998	77.0876	27.4026	22.9063
PSD11_HUMAN				3.92755	4.67061	4.07344
ACTB_HUMAN	21.1592	20.9759	19.7053	3.90757	6.18892	6.58751	136.261	115.378	40.0162	80.2941	79.467
BAG5_HUMAN				3.89507	4.42401	3.14112
EIF3I_HUMAN	14.6367	13.1646	12.228	3.86622	4.09849	2.89738
SMCA5_HUMAN				3.8073	4.94647	3.65395	10.3881	11.8065	108.665	18.6827	17.5099
RM37_HUMAN	34.4574	34.2423	36.4976	3.76178	2.71585	3.99201
HAX1_HUMAN				3.69803	4.17092	2.85332
AL3A2_HUMAN				3.54466	3.67984	3.27792
ATX10_HUMAN				3.42067	3.8085	3.09683
RT22_HUMAN	9.01875	8.62213	8.7222	3.308	4.10659	3.65733
DCTN2_HUMAN				3.09991	3.50204	2.83439
MSH6_HUMAN				3.01258	3.09035	3.17822
EIF3E_HUMAN	11.7001	11.823	11.6215	2.89141	3.03463	2.26311
PRS7_HUMAN	13.2662	13.684	13.0922	2.84999	3.80826	4.25604
RM39_HUMAN	10.7778	10.2567	8.69349	2.84788	2.65621	1.57017
ODPB_HUMAN				2.8468	2.9523	2.26409
PRS10_HUMAN				2.6924	2.99647	2.07402
JUN_HUMAN				2.64424	3.09872	2.74672			59.2498
CREB1_HUMAN				2.64101	3.33503	2.78514
K2C8_HUMAN	2.6384	3.14628	2.65455	2.64002	2.87178	2.40697
NACA_HUMAN				2.54208	2.94989	2.41272
CN37_HUMAN				2.50489	2.71188	1.99454
SKP1_HUMAN				2.36984	2.44305	1.82698
PRS6A_HUMAN				2.33238	2.61494	1.79396
DPM1_HUMAN				2.29671	2.45446	2.20842
HNRC1_HUMAN				2.26041	2.21113	1.2021
DNJB6_HUMAN				2.25008	2.51221	2.35115
ST38L_HUMAN	41.5718	40.2818	42.8107	2.06645	3.5053	7.07105
RM11_HUMAN	19.983	19.2434	18.947	1.96943	2.51547	1.56769
CDK9_HUMAN	6.71307	6.41579	6.81779	1.7401	2.00399	1.77473
TCPD_HUMAN	14.1615	13.4824	12.9372	1.57262	2.37289	2.01212
PRDX3_HUMAN				1.51404	1.1699	0.418628
KPRA_HUMAN	85.843	85.0862	85.1794	1.4816	2.04018	2.20899
RT31_HUMAN				1.40685	1.46179	1.15616
RM15_HUMAN	17.605	17.4589	18.0984	1.4046	1.06301	0.889768
MYO5A_HUMAN				1.36686	1.66254	1.37387
AIMP1_HUMAN				1.24355	1.64593	2.24606
RT29_HUMAN				1.21592	1.88053	1.40057
CAZA1_HUMAN	4.5081	4.71295	4.67107	1.0302	1.06481	0.832073			7.02297	5.24516	4.97068
DJB11_HUMAN				0.933031	1.42538	1.21656
RL26L_HUMAN				0.73565	0.898903	1.13247
DPOLB_HUMAN
2ABA_HUMAN	6.89721	5.55699	6.15684
3MG_HUMAN
41_HUMAN	15.2134	15.5653	14.5341
ABCE1_HUMAN	13.15	13.7341	13.7911
ADNP_HUMAN
ADT1_HUMAN							5.31642	3.38415
ADT2_HUMAN							7.52219	4.78875	40.4182	7.35525	5.21374
ADT3_HUMAN									48.1142	4.91312	3.89711
AL1L1_HUMAN	15.9987	14.9657	14.7006
ALMS1_HUMAN	3.08752	4.57405	4.59508
AP2A_HUMAN
APC1_HUMAN
APC4_HUMAN
APC7_HUMAN
ARI1A_HUMAN
AT1A1_HUMAN									18.3828		1.06738
ATF1_HUMAN
ATF2_HUMAN
ATF3_HUMAN
ATF7_HUMAN
BAP18_HUMAN
BAZ1A_HUMAN
BAZ1B_HUMAN
BAZ2A_HUMAN
BCOR_HUMAN
BLM_HUMAN
BMS1_HUMAN	8.05841	9.0855	8.49816
CAMP3_HUMAN	57.5078	58.3499	55.2419
CBX1_HUMAN
CBX3_HUMAN									16.3762	4.2514	4.32071
CBX5_HUMAN
CBX8_HUMAN
CDC16_HUMAN
CDC23_HUMAN
CDC27_HUMAN
CE024_HUMAN
CEBPB_HUMAN
CEP70_HUMAN	22.1547	20.9126	21.6115
CHAP1_HUMAN
CHD3_HUMAN
CHD4_HUMAN
CHD8_HUMAN
CIRBP_HUMAN
CK084_HUMAN
CLAP2_HUMAN	46.7386	47.6485	45.4536
COE2_HUMAN
COE3_HUMAN
COPRS_HUMAN	28.0299	18.2187	29.3308
CPSF6_HUMAN	9.14168	8.48716	8.56854
CREB5_HUMAN
CTNA1_HUMAN	9.43819	8.98364	8.72512
CTND1_HUMAN	6.83502	6.93729	6.58257
CUX1_HUMAN
DC1I2_HUMAN	21.1988	20.2626	19.1934
DDX17_HUMAN	7.44362	8.57448	6.67762				20.823	15.8633	26.7352	17.1561	16.5861
DDX28_HUMAN	11.3192	11.0099	12.021
DDX3X_HUMAN	17.852	10.4238	15.2816
DDX5_HUMAN	3.61776	5.13713	3.55975				11.5028	4.49467	28.6616	14.1735	13.6128
DEK_HUMAN									29.1499
DNLI3_HUMAN									56.1895	1.04599
DNM3A_HUMAN
DNMT1_HUMAN
DSRAD_HUMAN									15.2558	9.6928	9.30772
E2F7_HUMAN	32.4399	32.6204	32.2631
E41L3_HUMAN	49.7092	47.2033	47.3267
EHMT1_HUMAN
EHMT2_HUMAN
EIF3G_HUMAN	15.8394	18.7849	16.8167
ELAV1_HUMAN							24.3592	12.7093	24.971	18.4039	17.0775
F263_HUMAN	5.44268	5.64942	5.33312
FAT1_HUMAN	17.1058	17.9804	16.0647
FEN1_HUMAN
FIP1_HUMAN	6.28923	4.98108	4.25184
G45IP_HUMAN	12.966	12.5159	10.8341
GATA6_HUMAN
H1X_HUMAN
H2A1B_HUMAN
H2A2B_HUMAN
H2AV_HUMAN									47.7517
H2AW_HUMAN
H2AX_HUMAN
H2AY_HUMAN
H2B1J_HUMAN									29.4679		0.717006
H31_HUMAN
HDAC1_HUMAN	11.4323	14.8953	14.5319						88.3912	11.1211	10.9932
HDAC2_HUMAN									17.1034	7.86044	7.8411
HDGR3_HUMAN
HDX_HUMAN	64.2635	65.2879	65.4561
HMGA1_HUMAN
HMGA2_HUMAN
HMGN1_HUMAN
HMGN2_HUMAN
HMGN5_HUMAN
HNRDL_HUMAN									24.9124	15.0573	15.4065
HNRH2_HUMAN
HNRH3_HUMAN									31.3233	19.2482	18.6254
HNRL2_HUMAN							12.415	13.3714	12.8508	10.6425	9.99283
HNRPD_HUMAN	9.8249	11.7282	10.1891						89.6601	36.5515	32.1969
HNRPL_HUMAN	15.4229	15.7276	15.1606				29.6073	12.7621	35.9083	25.828	24.3505
HNRPM_HUMAN							29.5564	21.0368	56.9921	31.5492	29.8332
HNRPR_HUMAN									41.0122	31.023	44.2318
HP1B3_HUMAN
HXA10_HUMAN
HXB4_HUMAN
HXB9_HUMAN									4.73517
ICLN_HUMAN	96.8065	91.6504	94.7013
IF2B2_HUMAN	6.87616	5.55711	5.75748
IF4B_HUMAN	99.9541	100.786	90.9865				46.595	42.8823	22.6521	36.0058	35.5746
IPO8_HUMAN	36.7447	37.6683	35.7896
JUNB_HUMAN
JUND_HUMAN
K1C16_HUMAN	8.7259	7.57978	8.75749						8.2904	11.4603	9.68797
K1C19_HUMAN
K2C6A_HUMAN	11.2496	11.1911	10.3797
K2C6B_HUMAN									11.9215
KAISO_HUMAN
KAP0_HUMAN	120.967	139.584	134.051
KCTD2_HUMAN	9.31225	11.0728	11.2128
KCTD5_HUMAN	10.8372	10.4454	9.7632
KDM1A_HUMAN
KHDR1_HUMAN							23.1696	16.9878	29.8031	17.3757	16.8979
KINH_HUMAN	7.52964	8.17428	7.53479
KPYM_HUMAN
KV204_HUMAN
LAP2B_HUMAN	4.88597	5.25769	4.16483				11.6308	3.59885	23.0915	13.0473	12.5977
LMBL3_HUMAN
LN28B_HUMAN
LONM_HUMAN	11.2586	10.284	10.0046
LTBP1_HUMAN	46.3919	48.9968	44.6063
LYSC_HUMAN	5.41019	5.47238	5.42242
MAFB_HUMAN
MAFF_HUMAN
MAFG_HUMAN
MAGD2_HUMAN	43.5841	44.4031	43.8368
MAP7_HUMAN	6.36365	6.31527	6.24395
MARCS_HUMAN	10.6796	8.04953	9.11245
MATR3_HUMAN							23.9253	26.8077	44.8903	22.8559	21.1886
MAX_HUMAN
MBD1_HUMAN
MCM2_HUMAN	6.74964	6.70415	6.58841				9.52627	11.4361	10.782	9.99137	9.01808
MCM6_HUMAN	13.3859	12.6604	12.5017
MCM7_HUMAN	7.15979	7.03535	6.89749				6.57222	7.26505
MECP2_HUMAN									19.1737
MGAP_HUMAN									30.2739	18.5273	18.6703
MINA_HUMAN									12.5837
MK06_HUMAN	9.99139	9.68157	6.63852
MSH2_HUMAN
MSH3_HUMAN
MTA1_HUMAN
MTA2_HUMAN	4.69507	4.22167	4.02173				14.7567	12.1069
MYCBP_HUMAN	10.2254	10.1503	11.0873
NC2B_HUMAN
NEUA_HUMAN
NFYB_HUMAN
NIPBL_HUMAN
NS1BP_HUMAN	90.0891	89.8005	97.4414
NUCKS_HUMAN
NUMA1_HUMAN
OGT1_HUMAN	6.17886	6.32263	6.1867
OTUD4_HUMAN	62.0378	62.5083	61.4287
P66A_HUMAN	4.86417	4.13151	7.14275				19.184	14.2842	18.4462	11.7101	10.9444
P66B_HUMAN	4.35327	4.42391							18.711	7.22972	7.77089
PAX6_HUMAN
PB1_HUMAN
PHB2_HUMAN	8.29967	8.20528	8.31411				11.0497	8.13751	15.0544	9.77228	9.70001
PHIP_HUMAN
PIAS2_HUMAN
PIAS3_HUMAN
PIAS4_HUMAN
PKCB1_HUMAN									9.09758	7.72836	7.16447
PNKP_HUMAN									40.4361	1.54007	1.6581
POGZ_HUMAN
PPIL4_HUMAN	15.6898	15.3263	13.2573
PRDX4_HUMAN
PRP31_HUMAN	33.845	34.1853	34.9581
PRP6_HUMAN	8.68385	8.97887	8.6427
PRPS1_HUMAN	103.573	120.538	118.731
PRPS2_HUMAN	79.331	79.9239	77.8508
PSIP1_HUMAN									21.8533
PSMD2_HUMAN	15.6774	16.2997	16.8726
PSMD3_HUMAN	12.5191	13.0463	13.2676
RA1L2_HUMAN
RACK1_HUMAN	10.0693	10.9539	12.0131
RALY_HUMAN									26.9719	10.9978	12.1062
RAN_HUMAN
RBBP4_HUMAN									26.4007	10.8882	9.80036
RBBP7_HUMAN									39.4694	5.5159	6.67084
RBM10_HUMAN	38.1339	36.9199	38.7974				36.2887	28.5246	29.5548	29.0444	28.3363
RBM14_HUMAN									19.649	6.51693	6.34049
RBM3_HUMAN
RBMX_HUMAN							22.8244	15.9146	22.061	14.1329	23.0992
RCC1_HUMAN
RD23B_HUMAN
RECQ1_HUMAN
RIF1_HUMAN
RING1_HUMAN
RING2_HUMAN
RIOK1_HUMAN	61.2431	60.4803	56.3644
RLA0L_HUMAN	17.0063	16.6999	17.2579
RM01_HUMAN	27.7941	30.3916	29.2234
RM04_HUMAN	20.4773	19.6593	20.1612
RM09_HUMAN	17.8442	18.6907	18.8438
RM17_HUMAN	4.5839	5.12281	5.5225
RM38_HUMAN	15.1686	15.3406	15.6587
RM41_HUMAN	16.3756	17.7185	17.4381
RM45_HUMAN	11.6733	12.3299	13.8214
RM46_HUMAN	17.2925	17.0667	18.1749
RM49_HUMAN	13.4339	13.374	12.5401
RM50_HUMAN	8.27086	8.43639	8.72862
RM53_HUMAN	7.83307	6.40772	8.09764
RMXL1_HUMAN
RO52_HUMAN	7.23464	6.07545	6.20711
ROA0_HUMAN									12.045	7.47052	6.97981
ROA1_HUMAN							40.1718	25.2092	68.4402	27.4198	24.9485
ROA3_HUMAN							14.9622	12.3416	29.2616	7.2457	6.86651
ROAA_HUMAN							34.341	17.7071	48.8731	29.9196	27.674
ROCK1_HUMAN	18.9845	18.3984	17.6871
RPAP3_HUMAN	2.52666	2.077	2.51671
RPB1_HUMAN
RPN1_HUMAN	10.9773	11.2687	10.0758
RSF1_HUMAN
RT30_HUMAN	27.9584	22.1653	25.1761
SCML2_HUMAN
SEPT9_HUMAN	5.38546	3.86932	4.21059
SHPRH_HUMAN
SIN3A_HUMAN
SLAI2_HUMAN	25.9375	24.5063	24.5093
SMC1A_HUMAN									16.6069	7.20417	7.03003
SMC3_HUMAN
SMCA1_HUMAN
SMCA2_HUMAN
SMCA4_HUMAN
SMCE1_HUMAN									19.5634	8.2786	7.37338
SMRC1_HUMAN
SMRC2_HUMAN
SNUT1_HUMAN	4.88202	4.68613	6.20524
SPIN1_HUMAN
SRBD1_HUMAN
SRSF5_HUMAN
SRSF7_HUMAN
SUN2_HUMAN	35.632	36.0257	35.0561
SYEP_HUMAN	14.4801	15.2561	13.8942
SYIC_HUMAN	6.70766	6.64801	6.46155
SYQ_HUMAN	9.95861	7.71481	8.51712
SYRC_HUMAN	6.27619	5.65725	6.83073
TAB1_HUMAN	9.75922	8.81202	8.92537
TBA1A_HUMAN	89.0807	86.2747	88.0807						118.991	4.53255	2.1808
TBA3C_HUMAN									9.72161		2.1808
TCP4_HUMAN
TERA_HUMAN	9.5711	10.5468	9.71516
TOP1_HUMAN									51.6308
TPX2_HUMAN
TR150_HUMAN	10.7929	10.9872	11.2775
TRAP1_HUMAN	246.094	227.921	233.72
TRIPC_HUMAN
TYDP1_HUMAN
UBP48_HUMAN
UBP7_HUMAN
UHRF1_HUMAN									22.3338
VDAC1_HUMAN									7.01403	1.50558	1.56728
VDAC2_HUMAN									9.32704	3.19414	1.72092
VIME_HUMAN	3.26304	3.67194	3.13077
WIZ_HUMAN
XPC_HUMAN
XRCC1_HUMAN									23.4111	3.71689	3.91047
YBOX3_HUMAN	11.678	10.8662	10.3725
ZEB1_HUMAN
ZMYM2_HUMAN
ZMYM3_HUMAN
ZMYM4_HUMAN
ZN148_HUMAN
ZN362_HUMAN
ZN384_HUMAN
ZN687_HUMAN
ZN740_HUMAN
ZRAB2_HUMAN	32.7774	32.8021	32.1928
ZYX_HUMAN	11.0085	11.0472	10.0938				15.644	14.065	23.9102	15.1674	15.1991

## Sheet: Consolidated
	NP control	NP control	NP control	NP control	NP control		Bz control	Bz control	Bz control	Bz control		NP FLAG-POLL	NP FLAG-POLL	NP FLAG-POLL	NP FLAG-POLL	NP FLAG-POLL		Bz FLAG-POLL	Bz FLAG-POLL	Bz FLAG-POLL	Bz FLAG-POLL	Bz FLAG-POLL
HS71A_HUMAN	202.076	200.716	181.939	177.811	173.495	187.207	114.81	100.633	120.491	122.701	114.659	1033.91	1476.75	1225.94	1200.6	1410.72	1269.58	768.483	819.208	534.25	102.032	96.6714	464.129
ADH1_YEAST	800	800	480	480	480	608	800	800	480	480	640	800	800	480	480	480	608	800	800	480	480	480	608
HS90B_HUMAN	38.6418	35.8594	65.0544	62.2144	61.2534	52.6047	9.94296	8.7054			9.32418	108.735	109.804	288.871	253.268	245.885	201.313	18.0231	16.8252	67.1657	4.20769	3.67453	21.9792
HS90A_HUMAN	40.9875	38.8487	67.1439	62.8569	59.1894	53.8053	8.97868	9.07608			9.02738	120.679	119.881	234.479	237.632	252.55	193.044	13.5588	15.509	55.4591	4.38944	3.70149	18.5236
HSP7C_HUMAN	23.4346	19.3447	46.1014	39.9224	38.879	33.5364	10.5329	9.73997			10.1365	173.306	169.326	243.855	247.375	255.889	217.95	75.005	77.8188	133.275	13.4171	11.1741	62.1379
GRP78_HUMAN	14.2976	11.3456	65.259	61.4559	58.9665	42.2649	6.55931	5.36499	13.274	23.8136	12.253	61.1446	72.272	171.077	152.358	180.74	127.518	28.9924	28.5437	75.8027	10.7671	9.29648	30.6805
GRP75_HUMAN	22.6211	21.6429	62.5789	59.0113	55.9799	44.3668	6.42851	6.04726	9.891	7.74115	7.52698	100.065	98.5719	232.367	234.105	269.706	186.963	40.4981	41.2339	89.4633	11.0361	9.91039	38.4284
ALBU_BOVIN	390.912	461.219	244.478	249.969	255.174	320.35	516.285	501.54	258.608	259.795	384.057	564.483	600.846	312.789	276.022	298.453	410.519	450.964	460.124	340.77	241.689	240.894	346.888
TRYP_PIG	435.782	541.413	593.737	601.446	538.122	542.1	505.527	524.515	540.575	412.018	495.659	219.032	204.737	743.841	691.392	718.649	515.53	376.551	373.54	572.502	596.002	559.707	495.66
ACTB_HUMAN	17.4131	17.1066	21.1592	20.9759	19.7053	19.272	46.2415	39.4629	136.261	115.378	84.3359	11.6952	9.95032	3.90757	6.18892	6.58751	7.6659	29.7546	28.9385	40.0162	80.2941	79.467	51.6941
EF1A1_HUMAN	32.7141	38.464	47.9287	47.7991	46.2655	42.6343	31.2143	29.0607			30.1375	56.6831	52.6792	34.3226	35.6469	36.0161	43.0696	24.1075	23.2657	37.7483	10.86	11.272	21.4507
CH60_HUMAN	15.554	13.2997	39.9318	39.4777	38.7865	29.4099	10.5081	10.8196			10.6639	12.9016	11.0979	25.7121	19.3045	20.9758	17.9984	7.90029	7.51208	22.5838	13.3375	12.4594	12.7586
NPM_HUMAN	6.68646	7.40044	11.2745	10.7066	11.2194	9.45747	11.2865	11.6329			11.4597	14.121	14.121	10.6851	21.8839	19.1948	16.0011	9.37974	9.44303				9.41139
TBA1C_HUMAN	61.1659	59.2123				60.1891	13.7926	13.4861			13.6393	210.245	212.656	54.0339	57.6843	75.5217	122.028	71.938	71.5817				71.7599
G3P_HUMAN	6.41956	6.61169				6.51562	8.78131	14.2691			11.5252	49.2055	61.3835				55.2945	8.89802	7.08767				7.99284
H2A1H_HUMAN	4.90574	4.59551				4.75062	100.978	69.9801			85.4792	23.869	20.3413	21.8088	21.8172	16.4343	20.8541	118.535	94.1989	53.5087	2.42056	2.09701	54.1521
K2C1_HUMAN	17.0825	17.9352	135.454	138.031	131.709	88.0423	19.2255	16.3862	120.578	132.168	72.0893	96.9653	112.588	48.3268	47.5344	47.2266	70.5282			125.168	116.712	112.691	118.19
HSP77_HUMAN	28.3193	38.3408				33.33	28.5469	19.879			24.2129	116.489	86.1529				101.321						#DIV/0!
HNRPU_HUMAN	13.0236	13.4746	48.1768	49.5177	45.5301	33.9445	16.4668	13.8588	110.275	103.991	61.1477			52.7618	47.9	43.9989	48.2202	57.5671	62.0528	129.066	94.8613	105.048	89.7191
HNRH1_HUMAN	17.3878	18.5966	17.3814	17.1676	16.476	17.4019	22.2892	17.2279			19.7585			6.85617	6.77616	7.27574	6.96935	47.4957	45.3481	72.5986	17.5977	17.755	40.159
HNRPD_HUMAN	24.1765	27.0339	9.8249	11.7282	10.1891	16.5905	35.9058	38.4559			37.1809						#DIV/0!	53.2994	48.0506	89.6601	36.5515	32.1969	51.9517
PHB2_HUMAN	2.38451	2.82263	8.29967	8.20528	8.31411	6.00524	19.8624	21.081	11.0497	8.13751	15.0326						#DIV/0!	17.453	16.6111	15.0544	9.77228	9.70001	13.7182
PHB_HUMAN	3.05933	3.27761	9.14404	9.1378	9.47595	6.81895	28.1027	25.4622	10.6532	6.72795	17.7365			1.38546	1.20612	1.23369	1.27509	15.9657	16.4007	16.1613	8.13322	8.23751	12.9797
RUVB2_HUMAN	3.36068	3.76736	7.33769	6.94464	7.81337	5.84475	3.46887	3.18518			3.32702			9.45905	10.7393	8.65164	9.61666	7.54333	6.17167	23.8936	4.53814	2.44966	8.91928
ROAA_HUMAN	9.47423	6.40307				7.93865	16.3905	16.7004	34.341	17.7071	21.2847						#DIV/0!	19.6774	16.2373	48.8731	29.9196	27.674	28.4763
EF1G_HUMAN	10.616	10.8701	25.463	24.7699	25.5662	19.457	4.45998	3.75663			4.10831			5.19001	5.17258	5.44702	5.26987	1.74709		15.598	8.49309	8.48126	8.57985
STK38_HUMAN	92.8013	95.9537	167.937	166.573	156.018	135.857	14.3085	15.5376			14.923			22.3696	27.3171	29.9461	26.5443			50.5342	24.4085	26.5088	33.8172
KV201_HUMAN	290.577	298.325				294.451	70.9695	76.2143			73.5919						#DIV/0!						#DIV/0!
PRDX1_HUMAN	7.3661	8.87897				8.12254	8.46129	5.31656			6.88892			8.52355	6.97175	7.90495	7.80008						#DIV/0!
IGHG2_HUMAN	10.4769	11.7328				11.1049	4.33223	4.71341			4.52282						#DIV/0!						#DIV/0!
SPIN1_HUMAN	5.13991	6.04213				5.59102	9.7501	9.39814			9.57412						#DIV/0!						#DIV/0!
TBB5_HUMAN	27.5576	24.2101	63.8477	63.0009	65.9339	48.91					#DIV/0!	164.829	148.378	67.4518	82.3572	75.6998	107.743	13.3177	12.3608	76.3319	29.0943	22.4973	30.7204
RS8_HUMAN	8.80126	8.52115	243.71	270.224	266.288	159.509					#DIV/0!	29.507	23.915	12.3614	16.8365	11.9257	18.9091						#DIV/0!
RL7A_HUMAN	28.1388	17.1653	17.3313	17.0233	16.82	19.2957					#DIV/0!	137.692	148.017	13.6414	14.1941	12.6805	65.245						#DIV/0!
RL18_HUMAN	5.91351	6.41436	8.96833	8.77154	8.61864	7.73728					#DIV/0!	31.1952	25.4167	7.55401	7.95272	6.07925	15.6396						#DIV/0!
RS18_HUMAN	8.10886	7.50407	16.2372	16.6221	17.5786	13.2102					#DIV/0!	21.3438	15.9673	11.6487	13.1418	11.4948	14.7193			4.10147	3.19362	2.20432	3.16647
RSSA_HUMAN	20.4495	22.2013	32.2065	32.8678	29.3976	27.4245					#DIV/0!	43.2685	40.2613	116.207	135.909	145.426	96.2142						#DIV/0!
RL6_HUMAN	4.52816	4.44445	6.51268	7.00637	6.39506	5.77735					#DIV/0!	30.4242	30.8929	15.9221	16.1443	11.6598	21.0087						#DIV/0!
RL13_HUMAN	5.31785	3.49232	13.8392	13.4989	15.9358	10.4168					#DIV/0!	18.7819	16.888	17.9506	15.0051	18.4515	17.4154						#DIV/0!
KIF11_HUMAN	175.474	188.19	234.228	230.784	234.824	212.7			42.2859	40.6824	41.4841	94.4734	96.0498	101.215	86.0675	93.8654	94.3342			40.538	36.079	35.1272	37.2481
RS3_HUMAN	17.0857	17.6966	39.9549	41.3352	45.496	32.3137			5.85846	3.71083	4.78465	20.3386	17.2175	29.9068	31.1427	34.6321	26.6475			11.8342	4.92335	5.3386	7.36537
RS14_HUMAN	9.27403	5.28493	17.0437	17.5153	18.3347	13.4905					#DIV/0!	19.1998	16.5339	17.706	20.0213	16.3825	17.9687			4.43695	1.65407	1.60227	2.56443
RS6_HUMAN	7.42736	8.28324	17.5949	19.5968	21.7603	14.9325					#DIV/0!	17.7659	13.7499	3.36601	5.03686	5.2113	9.02599						#DIV/0!
RL4_HUMAN	7.28008	5.4463	7.87728	9.08374	8.54957	7.64739					#DIV/0!	27.9966	28.1835	24.0502	22.7343	21.9754	24.988						#DIV/0!
ENPL_HUMAN	8.14744	8.681	25.2655	24.9906	24.6095	18.3388					#DIV/0!	8.26428	7.72562	7.77768	6.91979	10.6426	8.26599						#DIV/0!
1433E_HUMAN	7.84409	9.0615	12.8681	13.0976	13.0704	11.1884					#DIV/0!	11.246	9.97775	1.89805	2.0802	1.64597	5.3696						#DIV/0!
NUCL_HUMAN	10.3968	11.359	36.9143	36.6891	36.0067	26.2732					#DIV/0!	18.1228	18.0572	43.249	48.0951	45.6849	34.6418			21.0044	3.09374	1.28793	8.46203
RL22_HUMAN	5.64167	6.0245				5.83308					#DIV/0!	31.6264	20.8353	8.1782	9.27234	7.3576	15.454						#DIV/0!
RL11_HUMAN	7.0409	6.98583				7.01337					#DIV/0!	44.381	35.6648	16.0212	17.9082	14.6749	25.73						#DIV/0!
RL7_HUMAN	9.7201	10.8069				10.2635					#DIV/0!	42.0371	38.3869	16.7545	18.4088	16.3308	26.3836						#DIV/0!
RL23A_HUMAN	9.74899	10.4414				10.0952					#DIV/0!	52.486	39.6789	26.3981	28.3791	24.6554	34.3195						#DIV/0!
RS25_HUMAN	11.8692	11.9776				11.9234					#DIV/0!	37.6131	29.2639	6.52174	7.2757	5.74202	17.2833						#DIV/0!
RL27A_HUMAN	8.58292	9.90519				9.24406					#DIV/0!	46.86	41.3785	6.51491	8.36541	7.72651	22.1691						#DIV/0!
RL35_HUMAN	4.83602	4.82				4.82801					#DIV/0!	20.3269	15.1274				17.7272						#DIV/0!
RS13_HUMAN	7.29234	7.68308				7.48771					#DIV/0!	24.6753	16.9419	5.84111	6.92516	4.65273	11.8072						#DIV/0!
RL27_HUMAN	7.53042	8.13782				7.83412					#DIV/0!	36.1879	22.5796	6.55117	5.58221	5.69188	15.3186						#DIV/0!
RL8_HUMAN	4.48615	4.91261				4.69938					#DIV/0!	25.4775	22.3138	4.45892	4.9288	5.3907	12.514						#DIV/0!
RS9_HUMAN	12.0123	10.0799				11.0461					#DIV/0!	25.2876	18.3965	7.3892	8.94558	5.12353	13.0285						#DIV/0!
RL19_HUMAN	6.96061	4.19708				5.57884					#DIV/0!	18.425	16.2457	10.7956	12.5337	11.6856	13.9371						#DIV/0!
RL29_HUMAN	8.79978	5.13995				6.96986					#DIV/0!	22.6994	23.1508	18.627	14.7716	17.0047	19.2507						#DIV/0!
RS4X_HUMAN	10.7844	11.4326				11.1085					#DIV/0!	29.1115	24.1324	5.47878	5.9238	6.82651	14.2946						#DIV/0!
RL17_HUMAN	3.21494	2.47824				2.84659					#DIV/0!	16.9103	11.9318	8.64037	10.4792	7.55762	11.1039						#DIV/0!
RS2_HUMAN	8.68549	10.541				9.61323					#DIV/0!	21.1008	17.7472	3.49489	2.73468	1.95048	9.40562						#DIV/0!
RL31_HUMAN	6.64297	7.61664				7.12981					#DIV/0!	31.7449	22.8711	5.94765	6.53003	6.01382	14.6215						#DIV/0!
GBLP_HUMAN	5.31155	5.30487				5.30821					#DIV/0!	10.6215	9.72626				10.1739						#DIV/0!
RS19_HUMAN	7.10224	8.95075				8.0265					#DIV/0!	24.1668	18.4419	5.20187	6.61638	4.75662	11.8367						#DIV/0!
RL12_HUMAN	6.62017	6.49657				6.55837					#DIV/0!	32.1044	27.2108	8.28079	12.5928	8.88115	17.814						#DIV/0!
RS3A_HUMAN	13.6428	12.4785				13.0607					#DIV/0!	21.5213	17.7206	1.06201	1.63807	1.227	8.63379						#DIV/0!
RS16_HUMAN	8.6688	8.06883				8.36881					#DIV/0!	19.3641	33.9498				26.6569						#DIV/0!
RL3_HUMAN	12.0387	7.12125				9.57996					#DIV/0!	39.9923	29.1795	36.2728	29.5553	29.1045	32.8209						#DIV/0!
RS11_HUMAN	5.14439	5.31315				5.22877					#DIV/0!	26.9995	14.8863	2.94415	3.57371	2.82736	10.2462						#DIV/0!
LRC59_HUMAN	1.14798	0.899397				1.02369					#DIV/0!	6.50851	3.94983	4.01636	4.16595	4.57685	4.6435						#DIV/0!
TRAP1_HUMAN	34.4026	34.3298	246.094	227.921	233.72	155.293					#DIV/0!	11.9165					11.9165						#DIV/0!
COPRS_HUMAN	28.4895	18.5235	28.0299	18.2187	29.3308	24.5185					#DIV/0!						#DIV/0!						#DIV/0!
PRPS1_HUMAN	40.0328	37.5183	103.573	120.538	118.731	84.0786					#DIV/0!						#DIV/0!						#DIV/0!
MEP50_HUMAN	95.298	98.2618	82.3443	89.0949	79.0943	88.8186					#DIV/0!			4.41165	4.27714	4.60468	4.43116			7.05798	7.75682	6.92004	7.24495
KPRB_HUMAN	67.0054	59.063	126.583	126.57	120.171	99.8787					#DIV/0!			4.63609	4.85409	4.02747	4.50588						#DIV/0!
ICLN_HUMAN	55.2998	63.6246	96.8065	91.6504	94.7013	80.4165					#DIV/0!						#DIV/0!						#DIV/0!
ANM5_HUMAN	271.65	254.766	355.336	309.409	349.45	308.122			39.0384	23.1295	31.084			8.67733	7.82278	10.2765	8.92555			119.108	217.077	231.811	189.332
RM37_HUMAN	17.2311	15.7788	34.4574	34.2423	36.4976	27.6414					#DIV/0!			3.76178	2.71585	3.99201	3.48988						#DIV/0!
RM38_HUMAN	8.38994	9.92227	15.1686	15.3406	15.6587	12.896					#DIV/0!						#DIV/0!						#DIV/0!
G45IP_HUMAN	8.39636	8.50969	12.966	12.5159	10.8341	10.6444					#DIV/0!						#DIV/0!						#DIV/0!
KCTD5_HUMAN	22.0974	11.42	10.8372	10.4454	9.7632	12.9127					#DIV/0!						#DIV/0!						#DIV/0!
KPRA_HUMAN	20.5094	18.3602	85.843	85.0862	85.1794	58.9956					#DIV/0!			1.4816	2.04018	2.20899	1.91026						#DIV/0!
IF4B_HUMAN	15.6691	12.2608	99.9541	100.786	90.9865	63.9314			46.595	42.8823	44.7387						#DIV/0!			22.6521	36.0058	35.5746	31.4108
RM15_HUMAN	6.73108	7.38529	17.605	17.4589	18.0984	13.4557					#DIV/0!			1.4046	1.06301	0.889768	1.11913						#DIV/0!
RM43_HUMAN	9.55373	8.74952	15.2284	15.8426	16.6923	13.2133					#DIV/0!			4.54714	3.93631	1.72691	3.40346						#DIV/0!
RM12_HUMAN	22.4545	23.1915	27.3252	27.1673	26.5647	25.3406					#DIV/0!			4.71049	5.83682	4.65671	5.06801						#DIV/0!
RIOK1_HUMAN	31.5428	32.3585	61.2431	60.4803	56.3644	48.3979					#DIV/0!						#DIV/0!						#DIV/0!
NS1BP_HUMAN	46.0522	42.9464	90.0891	89.8005	97.4414	73.2659					#DIV/0!						#DIV/0!						#DIV/0!
ST38L_HUMAN	10.4239	8.64596	41.5718	40.2818	42.8107	28.7469					#DIV/0!			2.06645	3.5053	7.07105	4.21427						#DIV/0!
CAZA1_HUMAN	60.0477	82.2581	4.5081	4.71295	4.67107	31.2396					#DIV/0!			1.0302	1.06481	0.832073	0.975696			7.02297	5.24516	4.97068	5.74627
ICT1_HUMAN	5.97056	6.51658	43.1347	41.1691	43.0623	27.9706					#DIV/0!			4.50613	9.21663	6.85671	6.85982						#DIV/0!
RT30_HUMAN	5.87213	5.37132	27.9584	22.1653	25.1761	17.3086					#DIV/0!						#DIV/0!						#DIV/0!
SLAI2_HUMAN	7.77766	6.13694	25.9375	24.5063	24.5093	17.7735					#DIV/0!						#DIV/0!						#DIV/0!
RM11_HUMAN	6.03149	4.30825	19.983	19.2434	18.947	13.7026					#DIV/0!			1.96943	2.51547	1.56769	2.01753						#DIV/0!
HDX_HUMAN	7.77266	7.35385	64.2635	65.2879	65.4561	42.0268					#DIV/0!						#DIV/0!						#DIV/0!
RM01_HUMAN	9.50282	11.2308	27.7941	30.3916	29.2234	21.6285					#DIV/0!						#DIV/0!						#DIV/0!
TCPQ_HUMAN	6.43748	6.73945	15.5005	16.1582	16.0694	12.181					#DIV/0!			4.83837	5.04685	6.20689	5.36404						#DIV/0!
PRPS2_HUMAN	16.8289	27.6242	79.331	79.9239	77.8508	56.3118					#DIV/0!						#DIV/0!						#DIV/0!
TERA_HUMAN	7.84994	3.37358	9.5711	10.5468	9.71516	8.21132					#DIV/0!						#DIV/0!						#DIV/0!
PRS7_HUMAN	5.11283	2.41811	13.2662	13.684	13.0922	9.51467					#DIV/0!			2.84999	3.80826	4.25604	3.6381						#DIV/0!
RM09_HUMAN	7.30828	7.59078	17.8442	18.6907	18.8438	14.0556					#DIV/0!						#DIV/0!						#DIV/0!
CAMP3_HUMAN	63.4484	74.6476	57.5078	58.3499	55.2419	61.8391					#DIV/0!						#DIV/0!						#DIV/0!
EIF3E_HUMAN	7.35328	8.69695	11.7001	11.823	11.6215	10.239					#DIV/0!			2.89141	3.03463	2.26311	2.72972						#DIV/0!
MAP1B_HUMAN	16.7744	11.954	101.524	99.1068	103.932	66.6582					#DIV/0!			11.2094	12.6978	13.9989	12.6354						#DIV/0!
EIF3I_HUMAN	7.61486	6.5686	14.6367	13.1646	12.228	10.8426					#DIV/0!			3.86622	4.09849	2.89738	3.6207						#DIV/0!
RLA0L_HUMAN	5.73141	4.49605	17.0063	16.6999	17.2579	12.2383					#DIV/0!						#DIV/0!						#DIV/0!
EF1D_HUMAN	12.1501	11.6315	2.97733	3.37145	3.32191	6.69046					#DIV/0!			8.14688	9.50535	8.56089	8.73771						#DIV/0!
DC1I2_HUMAN	4.58203	6.13154	21.1988	20.2626	19.1934	14.2737					#DIV/0!						#DIV/0!						#DIV/0!
RM45_HUMAN	4.82355	4.84953	11.6733	12.3299	13.8214	9.49953					#DIV/0!						#DIV/0!						#DIV/0!
LTBP1_HUMAN	10.5598	10.8036	46.3919	48.9968	44.6063	32.2717					#DIV/0!						#DIV/0!						#DIV/0!
POTEE_HUMAN	6.41794	6.40557				6.41176					#DIV/0!			21.3392	26.7676	24.5543	24.2203			48.3464	4.85079	4.92439	19.3738
RM54_HUMAN	3.9271	3.92891				3.92801					#DIV/0!						#DIV/0!						#DIV/0!
SMD3_HUMAN	20.3049	19.2809				19.7929					#DIV/0!						#DIV/0!						#DIV/0!
PTPS_HUMAN	4.87728	4.59899				4.73813					#DIV/0!						#DIV/0!						#DIV/0!
RM44_HUMAN	2.91043	4.31289				3.61166					#DIV/0!						#DIV/0!						#DIV/0!
IF4A1_HUMAN	7.2463	3.63499				5.44065					#DIV/0!			6.29456	6.32412	3.35496	5.32454						#DIV/0!
PSB6_HUMAN	2.98059	2.98382				2.9822					#DIV/0!						#DIV/0!						#DIV/0!
RM22_HUMAN	6.14345	6.47604				6.30975					#DIV/0!						#DIV/0!						#DIV/0!
RM48_HUMAN	10.1234	10.884				10.5037					#DIV/0!						#DIV/0!						#DIV/0!
RS7_HUMAN	5.53101	4.99564				5.26332					#DIV/0!			4.18025	4.24789	3.14067	3.85627						#DIV/0!
MOB1A_HUMAN	15.136	13.1254				14.1307					#DIV/0!						#DIV/0!						#DIV/0!
SSBP_HUMAN	3.4557	3.46375				3.45973					#DIV/0!						#DIV/0!						#DIV/0!
RM10_HUMAN	7.86792	8.67658				8.27225					#DIV/0!						#DIV/0!						#DIV/0!
RS20_HUMAN	6.96072	7.78569				7.37321					#DIV/0!						#DIV/0!						#DIV/0!
RM19_HUMAN	9.29368	8.69425				8.99397					#DIV/0!						#DIV/0!						#DIV/0!
TCPA_HUMAN	5.8003	4.37618				5.08824					#DIV/0!						#DIV/0!						#DIV/0!
PSA7_HUMAN	3.5815	2.89813				3.23982					#DIV/0!			3.01451	3.56907	2.87777	3.15378						#DIV/0!
EF1B_HUMAN	4.48801	3.45595				3.97198					#DIV/0!						#DIV/0!						#DIV/0!
RM21_HUMAN	8.32366	7.84078				8.08222					#DIV/0!						#DIV/0!						#DIV/0!
1433G_HUMAN	4.18134	4.60837				4.39486					#DIV/0!						#DIV/0!						#DIV/0!
LDHB_HUMAN	5.12233	5.09961				5.11097					#DIV/0!						#DIV/0!						#DIV/0!
PSD12_HUMAN	5.98985	6.72965				6.35975					#DIV/0!						#DIV/0!						#DIV/0!
RM03_HUMAN	5.89038	5.42436				5.65737					#DIV/0!						#DIV/0!						#DIV/0!
PSDE_HUMAN	4.65343	5.24007				4.94675					#DIV/0!						#DIV/0!						#DIV/0!
TCPB_HUMAN	7.26936	7.09012				7.17974					#DIV/0!						#DIV/0!						#DIV/0!
REVERSE19825	224.411	99.0169				161.714					#DIV/0!						#DIV/0!						#DIV/0!
RM27_HUMAN	5.76383	5.47345				5.61864					#DIV/0!						#DIV/0!						#DIV/0!
PRS10_HUMAN	3.59447	3.49132				3.54289					#DIV/0!			2.6924	2.99647	2.07402	2.58763						#DIV/0!
RSMB_HUMAN	10.7387	10.0289				10.3838					#DIV/0!						#DIV/0!						#DIV/0!
SASH1_HUMAN	72.9201	46.5833				59.7517					#DIV/0!						#DIV/0!						#DIV/0!
RM04_HUMAN	7.90688		20.4773	19.6593	20.1612	17.0512					#DIV/0!						#DIV/0!						#DIV/0!
PPM1A_HUMAN	1.65188					1.65188					#DIV/0!						#DIV/0!						#DIV/0!
DPOLL_HUMAN			86.4144	84.4239	72.8892	81.2425	13.6316	10.7129	60.4477	302.067	96.7147	1553.96	1400.63	1283.36	1258.14	1504.12	1400.04	892.396	968.151	760.814	69.8738	95.4127	557.329
XRCC5_HUMAN			34.2138	32.0084	32.2845	32.8356	7.70287	8.44227	21.2877	18.4345	13.9669	272.913	315.213	560.63	536.918	577.333	452.602	349.181	353.97	302.44	45.2909	37.7255	217.721
RL40_HUMAN			27.4156	25.2677	22.1304	24.9379	41.0443	21.2189			31.1316	87.034	82.71	68.224	51.4211	81.8578	74.2494	40.2032	41.6698	78.499	2.07908	1.07352	32.7049
PARP1_HUMAN			10.4017	10.714	8.40158	9.83912	14.9336	13.2569			14.0952	39.1934	39.627	121.933	133.087	120.645	90.8969	183.799	186.373	167.389	15.3323	14.1894	113.416
H4_HUMAN						#DIV/0!	68.2254	36.2837	40.4375	29.4454	43.598	19.2999	10.1955	46.8937	49.8385	51.4405	35.5336	124.082	121.036	142.882	35.4565	34.7834	91.648
H2B1B_HUMAN						#DIV/0!	65.6367	44.4128			55.0247	29.015	31.1725	6.91575	7.04937	5.10099	15.8507	43.3063	41.0586				42.1824
ILF2_HUMAN						#DIV/0!	4.34955	4.03275			4.19115	21.8221	14.4446	11.8035	12.0142	8.64283	13.7454	15.6455	11.0852				13.3654
HNRPK_HUMAN			36.9045	36.8581	35.55	36.4375	43.3115	51.661	67.9922	154.37	79.3337			7.28733	5.39122	8.70345	7.12733	24.6802	24.0355	78.4005	59.9611	56.7949	48.7744
DDX5_HUMAN			3.61776	5.13713	3.55975	4.10488	5.50546	5.52083	11.5028	4.49467	6.75593						#DIV/0!	11.3867	13.4363	28.6616	14.1735	13.6128	16.2542
DDX17_HUMAN			7.44362	8.57448	6.67762	7.56524	8.25233	6.76067	20.823	15.8633	12.9248						#DIV/0!	9.52324	9.48385	26.7352	17.1561	16.5861	15.8969
ATPA_HUMAN			6.19337	6.04361	4.22522	5.4874	14.2388	14.1925			14.2157			6.16474	7.79692	7.63869	7.20012	17.9294	17.5376				17.7335
LAP2B_HUMAN			4.88597	5.25769	4.16483	4.76949	6.71309	6.76777	11.6308	3.59885	7.17762						#DIV/0!	7.00316	6.66282	23.0915	13.0473	12.5977	12.4805
HNRC1_HUMAN						#DIV/0!	8.19004	5.30394			6.74699			2.26041	2.21113	1.2021	1.89121	219.538	209.016				214.277
HNRPC_HUMAN						#DIV/0!	34.2736	31.1667	29.4036	16.2998	27.7859			3.93617	4.89335	4.2199	4.34981	60.1184	53.6908	77.0876	27.4026	22.9063	48.2411
ROA2_HUMAN						#DIV/0!	36.4096	33.5007	44.1026	73.3908	46.8509			4.74374	3.19969	3.36913	3.77085	39.0109	36.4093	98.774	42.0755	38.974	51.0487
FUBP2_HUMAN						#DIV/0!	18.9574	17.3057			18.1316						#DIV/0!	14.8727	12.716				13.7944
ADT2_HUMAN						#DIV/0!	12.9117	13.5583	7.52219	4.78875	9.69523						#DIV/0!	16.7888	15.9986	40.4182	7.35525	5.21374	17.1549
ROA1_HUMAN						#DIV/0!	24.2198	22.9789	40.1718	25.2092	28.1449						#DIV/0!	33.5137	29.741	68.4402	27.4198	24.9485	36.8126
HNRPM_HUMAN						#DIV/0!	14.03	15.3362	29.5564	21.0368	19.9898						#DIV/0!	17.0989	16.8813	56.9921	31.5492	29.8332	30.471
ATPB_HUMAN						#DIV/0!	13.6816	13.2326			13.4571			5.74465	7.11564	6.76345	6.54125	15.7974	15.7486	18.6408			16.7289
RBMX_HUMAN						#DIV/0!	10.4045	10.2193	22.8244	15.9146	14.8407						#DIV/0!	11.9079	10.6822	22.061	14.1329	23.0992	16.3766
ATPO_HUMAN						#DIV/0!	5.71484	4.65052			5.18268						#DIV/0!	4.88803	4.17203				4.53003
ELAV1_HUMAN						#DIV/0!	10.6677	11.0063	24.3592	12.7093	14.6856						#DIV/0!	11.271	12.3481	24.971	18.4039	17.0775	16.8143
SUMO2_HUMAN						#DIV/0!	19.7687	15.1165			17.4426						#DIV/0!	8.46028	10.203				9.33165
PCBP2_HUMAN						#DIV/0!	8.84959	8.71846			8.78403			134.631	122.732	150.363	135.909	9.39825	7.7943				8.59627
SRSF3_HUMAN						#DIV/0!	5.43826	4.70873			5.07349						#DIV/0!	8.35082	7.32375				7.83729
RALY_HUMAN						#DIV/0!	5.60076	5.27393			5.43735						#DIV/0!	4.9313	3.56561	26.9719	10.9978	12.1062	11.7146
SFPQ_HUMAN						#DIV/0!	17.5555	14.4227			15.9891						#DIV/0!	11.4051	8.68382				10.0445
RAN_HUMAN						#DIV/0!	8.7672	7.13433			7.95076						#DIV/0!	11.1582	12.3481				11.7532
P66A_HUMAN			4.86417	4.13151	7.14275	5.37948	3.77184	1.66543	19.184	14.2842	9.72637						#DIV/0!			18.4462	11.7101	10.9444	13.7002
HNRPL_HUMAN			15.4229	15.7276	15.1606	15.437	20.6053	17.8041	29.6073	12.7621	20.1947						#DIV/0!			35.9083	25.828	24.3505	28.6956
RPN1_HUMAN			10.9773	11.2687	10.0758	10.7739	3.70253	4.08041			3.89147						#DIV/0!						#DIV/0!
IF2B1_HUMAN			36.8026	32.5702	36.0233	35.1321	3.43633	3.56833			3.50233						#DIV/0!						#DIV/0!
K22E_HUMAN			64.6479	63.9074	57.4451	62.0001	6.18439	4.92688	52.6686	53.9639	29.4359			19.9152	18.2784	21.3771	19.8569			48.5714	50.3355	48.9769	49.2946
KHDR1_HUMAN						#DIV/0!	26.9153	44.2321	23.1696	16.9878	27.8262						#DIV/0!			29.8031	17.3757	16.8979	21.3589
CKAP4_HUMAN						#DIV/0!	5.20703	4.48623			4.84663						#DIV/0!						#DIV/0!
SNRPA_HUMAN						#DIV/0!	5.29959	6.66329			5.98144						#DIV/0!						#DIV/0!
PTBP1_HUMAN						#DIV/0!	15.4436	13.8279			14.6358						#DIV/0!			10.4086			10.4086
SRSF1_HUMAN						#DIV/0!	6.36726	6.28637			6.32682						#DIV/0!						#DIV/0!
MATR3_HUMAN						#DIV/0!	10.8359	8.61712	23.9253	26.8077	17.5465						#DIV/0!			44.8903	22.8559	21.1886	29.645
H31T_HUMAN						#DIV/0!	19.8974	17.1			18.4987			21.2015	21.9697	20.6661	21.2791			96.0447	7.16182	5.69975	36.3021
XRCC6_HUMAN			20.3373	19.1012	18.0635	19.1673					#DIV/0!	269.657	280.745	410.879	412.1	481.392	370.954	319.904	326.426	338.1	27.9104	17.958	206.06
HS71L_HUMAN			34.9965	34.3826	30.3991	33.2594					#DIV/0!	13.5148	24.4034	59.3407	46.2048	39.0621	36.5051						#DIV/0!
K1C9_HUMAN			111.105	109.671	104.59	108.455			103.812	53.0607	78.4362	58.6789	65.2373	36.8267	41.3712	38.9449	48.2118			115.228	90.9554	88.359	98.1807
TBB4B_HUMAN			35.6266	34.3717	37.7201	35.9061					#DIV/0!	19.6638	19.8884	40.4561	35.9898	37.4096	30.6816						#DIV/0!
RL13A_HUMAN			16.4304	14.9648	15.0186	15.4713					#DIV/0!	12.5951	11.7051	14.6699	11.8746	19.0144	13.9718						#DIV/0!
RL5_HUMAN			21.411	18.0881	19.3663	19.6218					#DIV/0!	10.5638	9.51477	10.9014	12.6363	11.7506	11.0734						#DIV/0!
K1C10_HUMAN			85.5094	97.7364	82.2441	88.4966			105.71	49.6836	77.6965	21.6731	25.2254	50.5616	48.9397	46.5977	38.5995			98.2863	97.6858	96.5796	97.5172
PAIRB_HUMAN			12.8196	12.3594	12.5052	12.5614					#DIV/0!	11.6835	9.51474	24.2657	30.2872	35.2499	22.2002						#DIV/0!
STIP1_HUMAN			23.5643	21.3676	21.8451	22.259					#DIV/0!	43.2927	28.932	39.6225	30.7958	29.9272	34.514			34.7211			34.7211
HS74L_HUMAN			7.11871	7.61423	7.32493	7.35262					#DIV/0!	13.103	14.1863	37.1913	33.7444	38.7923	27.4035			16.3211			16.3211
HSP74_HUMAN			7.75116	8.05121	7.42566	7.74268					#DIV/0!	22.4064	23.4194	56.6899	52.5203	52.8538	41.578						#DIV/0!
IRS4_HUMAN			24.927	24.2875	24.6345	24.6163					#DIV/0!	34.2864	36.6703	38.3071	39.8513	36.2373	37.0705			35.1032	11.9861	11.5454	19.5449
KV206_HUMAN						#DIV/0!					#DIV/0!	433.838	444.433				439.136						#DIV/0!
H90B2_HUMAN						#DIV/0!					#DIV/0!	6.76313	15.4247	26.0651	33.503	31.7575	22.7027						#DIV/0!
PAXX_HUMAN						#DIV/0!					#DIV/0!	33.5391	19.4342	57.0056	67.178	62.2457	47.8805						#DIV/0!
RLA0_HUMAN						#DIV/0!					#DIV/0!	23.8764	21.3103	36.2363	42.7539	42.6156	33.3585						#DIV/0!
ODBA_HUMAN						#DIV/0!					#DIV/0!	34.1801	35.0903	86.4696	93.049	81.3225	66.0223						#DIV/0!
RL10A_HUMAN						#DIV/0!					#DIV/0!	17.0554	15.8015	3.45458	4.40117	3.56576	8.85568						#DIV/0!
RL14_HUMAN						#DIV/0!					#DIV/0!	22.557	11.7909	5.57025	5.75644	2.84352	9.70362						#DIV/0!
SERA_HUMAN						#DIV/0!					#DIV/0!	17.3714	14.4612	12.6732	14.7346	14.9545	14.839						#DIV/0!
RL34_HUMAN						#DIV/0!					#DIV/0!	21.1061	10.4912				15.7986						#DIV/0!
PRDX2_HUMAN						#DIV/0!					#DIV/0!	18.7577	14.1821				16.4699						#DIV/0!
RL15_HUMAN						#DIV/0!					#DIV/0!	22.284	15.4049	4.46448	5.18192	2.92938	10.0529						#DIV/0!
BAG2_HUMAN						#DIV/0!					#DIV/0!	6.62744	6.32075	12.9006	14.1519	12.4224	10.4846			9.66317	0.482524	0.533634	3.55978
GAPD1_HUMAN						#DIV/0!					#DIV/0!	196.184	273.298	23.5343	24.2122	23.3496	108.116						#DIV/0!
RL28_HUMAN						#DIV/0!					#DIV/0!	6.41079	8.31314	6.51781	7.7602	6.552	7.11079						#DIV/0!
IF6_HUMAN						#DIV/0!					#DIV/0!	10.6289	4.61981	3.00098	3.06137	3.41607	4.94544						#DIV/0!
K2C6C_HUMAN						#DIV/0!					#DIV/0!	10.6001	3.87659				7.23833						#DIV/0!
DNJB1_HUMAN						#DIV/0!					#DIV/0!	1.1391	1.50105	18.7321	18.2239	8.11831	9.54288						#DIV/0!
FLNB_HUMAN						#DIV/0!					#DIV/0!	17.8827	14.8862				16.3844						#DIV/0!
SPT6H_HUMAN						#DIV/0!					#DIV/0!	696.683	711.546				704.115						#DIV/0!
TIM50_HUMAN						#DIV/0!					#DIV/0!		2.4786	7.09767	8.53781	8.10354	6.5544	5.80936	5.038	15.8508		0.608695	6.8267
RUVB1_HUMAN			12.3152	10.59	10.7658	11.2237					#DIV/0!			12.7516	14.1693	12.6651	13.1953	10.0839	8.6977	26.701	6.9932	5.73142	11.6414
YBOX1_HUMAN			24.0087	21.9751	22.3973	22.7937					#DIV/0!			7.88244	9.09537	8.21988	8.39923	2.1253	1.03788	9.23766	2.31843	2.18077	3.38001
PRKDC_HUMAN			7.67569	8.57406	7.44029	7.89668					#DIV/0!			403.934	354.632	385.381	381.316	23.982	24.8338	76.5498	25.6141	24.0919	35.0143
PNKP_HUMAN						#DIV/0!					#DIV/0!						#DIV/0!	271.623	279.743	40.4361	1.54007	1.6581	119
HSP72_HUMAN						#DIV/0!					#DIV/0!			52.0294	36.4377	63.6533	50.7068	14.757	14.7445				14.7508
H2B1C_HUMAN						#DIV/0!					#DIV/0!			9.25131	9.87684	9.59646	9.57487	88.9495	86.6142	47.0433	2.36678	4.03619	45.802
H31_HUMAN						#DIV/0!					#DIV/0!						#DIV/0!	68.458	68.5802				68.5191
H2AV_HUMAN						#DIV/0!					#DIV/0!						#DIV/0!	21.9252	33.2225	47.7517			34.2998
DNLI3_HUMAN						#DIV/0!					#DIV/0!						#DIV/0!	21.4133	22.6533	56.1895	1.04599		25.3255
TOP1_HUMAN						#DIV/0!					#DIV/0!						#DIV/0!	56.4505	57.7608	51.6308			55.2807
NONO_HUMAN						#DIV/0!					#DIV/0!						#DIV/0!	307.999	314.791				311.395
ADT3_HUMAN						#DIV/0!					#DIV/0!						#DIV/0!	148.724	119.281	48.1142	4.91312	3.89711	64.986
CREB1_HUMAN						#DIV/0!					#DIV/0!			2.64101	3.33503	2.78514	2.92039	15.7631	14.2452				15.0042
TFCP2_HUMAN						#DIV/0!					#DIV/0!						#DIV/0!	11.8936	10.4226				11.1581
JUN_HUMAN						#DIV/0!					#DIV/0!			2.64424	3.09872	2.74672	2.82989	12.7277	11.3979	59.2498			27.7918
HNRPF_HUMAN						#DIV/0!					#DIV/0!			4.65295	4.70229	6.35821	5.23782	23.1595	22.5301	48.1587	13.8758	6.62447	22.8697
XRCC1_HUMAN						#DIV/0!					#DIV/0!						#DIV/0!	16.9748	16.7539	23.4111	3.71689	3.91047	12.9534
TBB2A_HUMAN						#DIV/0!					#DIV/0!			8.65537	8.95568	7.52189	8.37765	6.52075	6.20562				6.36318
KV204_HUMAN						#DIV/0!					#DIV/0!						#DIV/0!	373.781	408.964				391.372
CE024_HUMAN						#DIV/0!					#DIV/0!						#DIV/0!	6.54111	8.77981				7.66046
H12_HUMAN						#DIV/0!					#DIV/0!						#DIV/0!	9.50321	9.60887	38.8667	6.53493	8.19683	14.5421
ATF7_HUMAN						#DIV/0!					#DIV/0!						#DIV/0!	12.5964	11.2212				11.9088
SMC1A_HUMAN						#DIV/0!					#DIV/0!						#DIV/0!	91.9944	73.0571	16.6069	7.20417	7.03003	39.1785
XRCC4_HUMAN						#DIV/0!					#DIV/0!			25.6401	25.6714	25.9307	25.7474	11.1504	8.59979	48.9567	1.35188		17.5147
MPCP_HUMAN						#DIV/0!					#DIV/0!						#DIV/0!	20.9453	22.7538				21.8496
PGAM5_HUMAN						#DIV/0!					#DIV/0!						#DIV/0!	7.71409	7.20516				7.45963
TRHY_HUMAN						#DIV/0!					#DIV/0!						#DIV/0!	131.392	110.442				120.917
H2AY_HUMAN						#DIV/0!					#DIV/0!						#DIV/0!	22.0517	14.9975				18.5246
HNRPR_HUMAN						#DIV/0!					#DIV/0!						#DIV/0!	16.0338	14.5787	41.0122	31.023	44.2318	29.3759
SSRP1_HUMAN						#DIV/0!					#DIV/0!			50.6797	51.9747	58.7816	53.812	13.2401	16.7023	27.2623	1.6839	1.23834	12.0254
MECP2_HUMAN						#DIV/0!					#DIV/0!						#DIV/0!	8.94088	5.70926	19.1737			11.2746
TFAM_HUMAN						#DIV/0!					#DIV/0!			5.57172	3.8919	2.06756	3.84373	7.83678	9.14732	19.9984			12.3275
JUND_HUMAN						#DIV/0!					#DIV/0!						#DIV/0!	9.79421	9.23604				9.51513
RCC1_HUMAN						#DIV/0!					#DIV/0!						#DIV/0!	14.9912	10.2659				12.6285
AP2A_HUMAN						#DIV/0!					#DIV/0!						#DIV/0!	4.45086	3.70602				4.07844
VDAC2_HUMAN						#DIV/0!					#DIV/0!						#DIV/0!	5.72563	5.88978	9.32704	3.19414	1.72092	5.1715
ACL6A_HUMAN						#DIV/0!					#DIV/0!						#DIV/0!	5.50826	4.80285				5.15556
ATF2_HUMAN						#DIV/0!					#DIV/0!						#DIV/0!	9.39858	7.14476				8.27167
MRT4_HUMAN						#DIV/0!					#DIV/0!						#DIV/0!	49.1022	52.665				50.8836
SSRA_HUMAN						#DIV/0!					#DIV/0!						#DIV/0!	5.87156	8.76165				7.31661
OGT1_HUMAN			6.17886	6.32263	6.1867	6.22939					#DIV/0!						#DIV/0!						#DIV/0!
OTUD4_HUMAN			62.0378	62.5083	61.4287	61.9916					#DIV/0!						#DIV/0!						#DIV/0!
DPOLM_HUMAN			16.3801	14.9616	13.2722	14.8713					#DIV/0!			21.487	17.4273	19.0787	19.331			21.8711	5.66677	5.71206	11.0833
K2C8_HUMAN			2.6384	3.14628	2.65455	2.81308					#DIV/0!			2.64002	2.87178	2.40697	2.63959						#DIV/0!
CEP70_HUMAN			22.1547	20.9126	21.6115	21.5596					#DIV/0!						#DIV/0!						#DIV/0!
CLAP2_HUMAN			46.7386	47.6485	45.4536	46.6136					#DIV/0!						#DIV/0!						#DIV/0!
EIF3C_HUMAN			86.6619	83.7499	81.7854	84.0657					#DIV/0!						#DIV/0!						#DIV/0!
PPIL4_HUMAN			15.6898	15.3263	13.2573	14.7578					#DIV/0!						#DIV/0!						#DIV/0!
PRP31_HUMAN			33.845	34.1853	34.9581	34.3294					#DIV/0!						#DIV/0!						#DIV/0!
PRP6_HUMAN			8.68385	8.97887	8.6427	8.76847					#DIV/0!						#DIV/0!						#DIV/0!
RM17_HUMAN			4.5839	5.12281	5.5225	5.0764					#DIV/0!						#DIV/0!						#DIV/0!
F263_HUMAN			5.44268	5.64942	5.33312	5.47507					#DIV/0!						#DIV/0!						#DIV/0!
FAT1_HUMAN			17.1058	17.9804	16.0647	17.0503					#DIV/0!						#DIV/0!						#DIV/0!
FIP1_HUMAN			6.28923	4.98108	4.25184	5.17405					#DIV/0!						#DIV/0!						#DIV/0!
K1C16_HUMAN			8.7259	7.57978	8.75749	8.35439					#DIV/0!						#DIV/0!			8.2904	11.4603	9.68797	9.81289
K2C6A_HUMAN			11.2496	11.1911	10.3797	10.9401					#DIV/0!						#DIV/0!						#DIV/0!
KAP0_HUMAN			120.967	139.584	134.051	131.534					#DIV/0!						#DIV/0!						#DIV/0!
KCTD2_HUMAN			9.31225	11.0728	11.2128	10.5326					#DIV/0!						#DIV/0!						#DIV/0!
HSP76_HUMAN			24.737	20.6173	25.6852	23.6798					#DIV/0!			23.0515	19.1927	18.3443	20.1962			30.8088			30.8088
CDK9_HUMAN			6.71307	6.41579	6.81779	6.64889					#DIV/0!			1.7401	2.00399	1.77473	1.8396						#DIV/0!
TCPD_HUMAN			14.1615	13.4824	12.9372	13.5271					#DIV/0!			1.57262	2.37289	2.01212	1.98588						#DIV/0!
IF2B2_HUMAN			6.87616	5.55711	5.75748	6.06358					#DIV/0!						#DIV/0!						#DIV/0!
CLH1_HUMAN			28.9094	27.6164	28.0483	28.1914					#DIV/0!			15.9549	15.1724	16.1084	15.7452						#DIV/0!
RU2A_HUMAN			8.18836	8.06825	8.62736	8.29465					#DIV/0!						#DIV/0!			6.01668	0.806128	0.803253	2.54202
SF3B1_HUMAN			9.16349	9.44178	8.80495	9.13674			18.2043	15.1969	16.7006						#DIV/0!			11.8795	14.475	12.0772	12.8105
MK06_HUMAN			9.99139	9.68157	6.63852	8.77049					#DIV/0!						#DIV/0!						#DIV/0!
MTA2_HUMAN			4.69507	4.22167	4.02173	4.31283			14.7567	12.1069	13.4318						#DIV/0!						#DIV/0!
MYCBP_HUMAN			10.2254	10.1503	11.0873	10.4877					#DIV/0!						#DIV/0!						#DIV/0!
EIF3A_HUMAN			17.2105	16.9046	15.9431	16.6861					#DIV/0!			7.95687	5.63843	3.98413	5.85981						#DIV/0!
SF3B3_HUMAN			10.6351	10.983	10.0243	10.5474					#DIV/0!						#DIV/0!						#DIV/0!
SF3B2_HUMAN			11.9615	12.2153	11.6569	11.9446			32.2402	18.8357	25.5379						#DIV/0!			10.5636	15.9132	20.0653	15.514
TIF1B_HUMAN			13.3199	12.4507	12.7393	12.8366					#DIV/0!			10.5574	10.6807	10.4948	10.5777			38.9521	3.7611	4.29074	15.668
EIF3H_HUMAN			17.2816	17.1716	18.1682	17.5405					#DIV/0!			4.29736	5.2525	4.46482	4.67156						#DIV/0!
SEPT9_HUMAN			5.38546	3.86932	4.21059	4.48846					#DIV/0!						#DIV/0!						#DIV/0!
DDX28_HUMAN			11.3192	11.0099	12.021	11.45					#DIV/0!						#DIV/0!						#DIV/0!
DDX3X_HUMAN			17.852	10.4238	15.2816	14.5191					#DIV/0!						#DIV/0!						#DIV/0!
2ABA_HUMAN			6.89721	5.55699	6.15684	6.20368					#DIV/0!						#DIV/0!						#DIV/0!
41_HUMAN			15.2134	15.5653	14.5341	15.1043					#DIV/0!						#DIV/0!						#DIV/0!
ABCE1_HUMAN			13.15	13.7341	13.7911	13.5584					#DIV/0!						#DIV/0!						#DIV/0!
RM46_HUMAN			17.2925	17.0667	18.1749	17.5114					#DIV/0!						#DIV/0!						#DIV/0!
RM49_HUMAN			13.4339	13.374	12.5401	13.116					#DIV/0!						#DIV/0!						#DIV/0!
RM50_HUMAN			8.27086	8.43639	8.72862	8.47862					#DIV/0!						#DIV/0!						#DIV/0!
RM53_HUMAN			7.83307	6.40772	8.09764	7.44614					#DIV/0!						#DIV/0!						#DIV/0!
RO52_HUMAN			7.23464	6.07545	6.20711	6.50574					#DIV/0!						#DIV/0!						#DIV/0!
K1C14_HUMAN			28.0341	29.308	28.2517	28.5313					#DIV/0!			6.88514	6.42995	5.65712	6.32407			24.4053	17.5796	18.0076	19.9975
VIME_HUMAN			3.26304	3.67194	3.13077	3.35525					#DIV/0!						#DIV/0!						#DIV/0!
SF3A1_HUMAN			7.34288	7.36348	6.40626	7.03754					#DIV/0!						#DIV/0!			10.0803	8.80972	9.57723	9.48907
HDAC1_HUMAN			11.4323	14.8953	14.5319	13.6198					#DIV/0!						#DIV/0!			88.3912	11.1211	10.9932	36.8352
K2C5_HUMAN			27.4667	28.0903	26.5817	27.3796					#DIV/0!			11.6289	11.6075	14.9001	12.7122			14.8594	11.0181	10.7679	12.2151
KINH_HUMAN			7.52964	8.17428	7.53479	7.74624					#DIV/0!						#DIV/0!						#DIV/0!
RBM10_HUMAN			38.1339	36.9199	38.7974	37.9504			36.2887	28.5246	32.4066						#DIV/0!			29.5548	29.0444	28.3363	28.9785
EIF3F_HUMAN			15.4389	16.0827	15.6538	15.7252					#DIV/0!			4.14709	5.14741	3.76731	4.35394						#DIV/0!
DYHC1_HUMAN			13.742	13.523	13.4302	13.5651					#DIV/0!			17.8254	17.5619	25.6511	20.3461						#DIV/0!
TBB6_HUMAN			3.19724	2.94352	2.97797	3.03957					#DIV/0!			31.3179	22.3217	42.0321	31.8906						#DIV/0!
ROCK1_HUMAN			18.9845	18.3984	17.6871	18.3567					#DIV/0!						#DIV/0!						#DIV/0!
RPAP3_HUMAN			2.52666	2.077	2.51671	2.37345					#DIV/0!						#DIV/0!						#DIV/0!
SNUT1_HUMAN			4.88202	4.68613	6.20524	5.2578					#DIV/0!						#DIV/0!						#DIV/0!
NOG1_HUMAN			5.89837	5.1392	4.98693	5.3415					#DIV/0!						#DIV/0!						#DIV/0!
PABP1_HUMAN			4.53556	3.88272	3.96611	4.12813					#DIV/0!						#DIV/0!						#DIV/0!
SUN2_HUMAN			35.632	36.0257	35.0561	35.5713					#DIV/0!						#DIV/0!						#DIV/0!
SYEP_HUMAN			14.4801	15.2561	13.8942	14.5435					#DIV/0!						#DIV/0!						#DIV/0!
SYIC_HUMAN			6.70766	6.64801	6.46155	6.60574					#DIV/0!						#DIV/0!						#DIV/0!
SYQ_HUMAN			9.95861	7.71481	8.51712	8.73018					#DIV/0!						#DIV/0!						#DIV/0!
SYRC_HUMAN			6.27619	5.65725	6.83073	6.25472					#DIV/0!						#DIV/0!						#DIV/0!
TAB1_HUMAN			9.75922	8.81202	8.92537	9.16554					#DIV/0!						#DIV/0!						#DIV/0!
TBA1A_HUMAN			89.0807	86.2747	88.0807	87.812					#DIV/0!						#DIV/0!			118.991	4.53255	2.1808	41.9013
MCM2_HUMAN			6.74964	6.70415	6.58841	6.68073			9.52627	11.4361	10.4812						#DIV/0!			10.782	9.99137	9.01808	9.93049
MCM6_HUMAN			13.3859	12.6604	12.5017	12.8494					#DIV/0!						#DIV/0!						#DIV/0!
MCM7_HUMAN			7.15979	7.03535	6.89749	7.03088			6.57222	7.26505	6.91864						#DIV/0!						#DIV/0!
IPO8_HUMAN			36.7447	37.6683	35.7896	36.7342					#DIV/0!						#DIV/0!						#DIV/0!
E2F7_HUMAN			32.4399	32.6204	32.2631	32.4411					#DIV/0!						#DIV/0!						#DIV/0!
E41L3_HUMAN			49.7092	47.2033	47.3267	48.0797					#DIV/0!						#DIV/0!						#DIV/0!
EIF3G_HUMAN			15.8394	18.7849	16.8167	17.147					#DIV/0!						#DIV/0!						#DIV/0!
EIF3B_HUMAN			26.0492	25.9431	24.6194	25.5372					#DIV/0!			13.8738	13.1429	13.3417	13.4528						#DIV/0!
AL1L1_HUMAN			15.9987	14.9657	14.7006	15.2217					#DIV/0!						#DIV/0!						#DIV/0!
ALMS1_HUMAN			3.08752	4.57405	4.59508	4.08555					#DIV/0!						#DIV/0!						#DIV/0!
AMOT_HUMAN			8.11187	9.58653	8.8805	8.85963			12.5145	13.7907	13.1526			5.21002	5.07421	5.91762	5.40061			26.2203	9.96937	9.02542	15.0717
PABP4_HUMAN			11.2828	10.0524	8.57565	9.97029					#DIV/0!						#DIV/0!						#DIV/0!
CKAP5_HUMAN			98.4607	90.7365	93.2569	94.1514					#DIV/0!						#DIV/0!						#DIV/0!
PSMD2_HUMAN			15.6774	16.2997	16.8726	16.2832					#DIV/0!						#DIV/0!						#DIV/0!
PSMD3_HUMAN			12.5191	13.0463	13.2676	12.9443					#DIV/0!						#DIV/0!						#DIV/0!
RACK1_HUMAN			10.0693	10.9539	12.0131	11.0121					#DIV/0!						#DIV/0!						#DIV/0!
1433Z_HUMAN			8.84577	8.72538	8.55392	8.70836					#DIV/0!						#DIV/0!						#DIV/0!
LARP1_HUMAN			8.64409	9.26062	8.68913	8.86461					#DIV/0!			11.0144	9.99461	9.70802	10.239						#DIV/0!
IF4G1_HUMAN			17.1917	17.6541	16.4682	17.1047					#DIV/0!			12.0998	9.03765	8.36723	9.83488						#DIV/0!
SRRM2_HUMAN			17.5428	17.2341	18.4774	17.7514					#DIV/0!						#DIV/0!						#DIV/0!
HNRPQ_HUMAN			19.446	18.7968	15.6743	17.9724					#DIV/0!						#DIV/0!			24.3608	31.023		27.6919
SMC4_HUMAN			7.40088	7.83217	7.09584	7.44297					#DIV/0!						#DIV/0!						#DIV/0!
QPCTL_HUMAN			7.4706	7.64655	6.40743	7.17486					#DIV/0!			16.8245	15.6658	11.4328	14.641			18.0019	3.30378	2.10189	7.80254
EMD_HUMAN			8.00568	7.72147	7.48616	7.73777					#DIV/0!			15.634	16.8942	14.1706	15.5663			9.91483	1.22821	1.40621	4.18308
BMS1_HUMAN			8.05841	9.0855	8.49816	8.54736					#DIV/0!						#DIV/0!						#DIV/0!
RT22_HUMAN			9.01875	8.62213	8.7222	8.78769					#DIV/0!			3.308	4.10659	3.65733	3.69064						#DIV/0!
ILF3_HUMAN			7.91462	8.08288	7.42843	7.80864					#DIV/0!						#DIV/0!			14.1665	7.08822	7.16407	9.47293
TBB2B_HUMAN			25.9402	27.1149	27.6988	26.918					#DIV/0!			25.0605	25.3727	26.5367	25.6566			26.3854	3.6501	3.04177	11.0258
TR150_HUMAN			10.7929	10.9872	11.2775	11.0192					#DIV/0!						#DIV/0!						#DIV/0!
LYSC_HUMAN			5.41019	5.47238	5.42242	5.435					#DIV/0!						#DIV/0!						#DIV/0!
MAGD2_HUMAN			43.5841	44.4031	43.8368	43.9414					#DIV/0!						#DIV/0!						#DIV/0!
MAP7_HUMAN			6.36365	6.31527	6.24395	6.30762					#DIV/0!						#DIV/0!						#DIV/0!
MARCS_HUMAN			10.6796	8.04953	9.11245	9.28053					#DIV/0!						#DIV/0!						#DIV/0!
EIF3L_HUMAN			22.6366	20.8956	18.794	20.7754					#DIV/0!						#DIV/0!						#DIV/0!
CPSF6_HUMAN			9.14168	8.48716	8.56854	8.73246					#DIV/0!						#DIV/0!						#DIV/0!
CTNA1_HUMAN			9.43819	8.98364	8.72512	9.04898					#DIV/0!						#DIV/0!						#DIV/0!
CTND1_HUMAN			6.83502	6.93729	6.58257	6.78496					#DIV/0!						#DIV/0!						#DIV/0!
RM39_HUMAN			10.7778	10.2567	8.69349	9.90932					#DIV/0!			2.84788	2.65621	1.57017	2.35809						#DIV/0!
RM41_HUMAN			16.3756	17.7185	17.4381	17.1774					#DIV/0!						#DIV/0!						#DIV/0!
LONM_HUMAN			11.2586	10.284	10.0046	10.5158					#DIV/0!						#DIV/0!						#DIV/0!
YBOX3_HUMAN			11.678	10.8662	10.3725	10.9722					#DIV/0!						#DIV/0!						#DIV/0!
ZRAB2_HUMAN			32.7774	32.8021	32.1928	32.5908					#DIV/0!						#DIV/0!						#DIV/0!
ZYX_HUMAN			11.0085	11.0472	10.0938	10.7165			15.644	14.065	14.8545						#DIV/0!			23.9102	15.1674	15.1991	18.0922
P66B_HUMAN			4.35327	4.42391		4.38859					#DIV/0!						#DIV/0!			18.711	7.22972	7.77089	11.2372
CMYA5_HUMAN						#DIV/0!					#DIV/0!			68.5219	54.829	57.7834	60.3781						#DIV/0!
NACA_HUMAN						#DIV/0!					#DIV/0!			2.54208	2.94989	2.41272	2.6349						#DIV/0!
CN37_HUMAN						#DIV/0!					#DIV/0!			2.50489	2.71188	1.99454	2.40377						#DIV/0!
SKP1_HUMAN						#DIV/0!					#DIV/0!			2.36984	2.44305	1.82698	2.21329						#DIV/0!
PRS6A_HUMAN						#DIV/0!					#DIV/0!			2.33238	2.61494	1.79396	2.24709						#DIV/0!
DPM1_HUMAN						#DIV/0!					#DIV/0!			2.29671	2.45446	2.20842	2.31986						#DIV/0!
PKCB1_HUMAN						#DIV/0!					#DIV/0!						#DIV/0!			9.09758	7.72836	7.16447	7.9968
HXB9_HUMAN						#DIV/0!					#DIV/0!						#DIV/0!			4.73517			4.73517
IMA5_HUMAN						#DIV/0!					#DIV/0!			8.95344	9.18278	12.1388	10.0917						#DIV/0!
TBA1B_HUMAN						#DIV/0!					#DIV/0!			200.776	207.539	218.755	209.023						#DIV/0!
TERF2_HUMAN						#DIV/0!					#DIV/0!			7.58756	7.76021	3.69665	6.34814						#DIV/0!
SMCA5_HUMAN						#DIV/0!			10.3881	11.8065	11.0973			3.8073	4.94647	3.65395	4.1359			108.665	18.6827	17.5099	48.2859
DHX9_HUMAN						#DIV/0!			9.02108	9.85374	9.43741			26.3225	26.1864	24.3275	25.6121			33.9275	11.0557	10.2864	18.4232
RL9_HUMAN						#DIV/0!					#DIV/0!			17.6701	19.1483	13.4569	16.7584						#DIV/0!
PLEC_HUMAN						#DIV/0!					#DIV/0!			21.6231	28.0446	23.5255	24.3977						#DIV/0!
K2C6B_HUMAN						#DIV/0!					#DIV/0!						#DIV/0!			11.9215			11.9215
DNLI4_HUMAN						#DIV/0!					#DIV/0!			22.7202	17.987	23.6868	21.4647			36.2835			36.2835
PRDX3_HUMAN						#DIV/0!					#DIV/0!			1.51404	1.1699	0.418628	1.03419						#DIV/0!
RT31_HUMAN						#DIV/0!					#DIV/0!			1.40685	1.46179	1.15616	1.3416						#DIV/0!
PCH2_HUMAN						#DIV/0!					#DIV/0!			4.59868	5.35563	3.50393	4.48608						#DIV/0!
DCAF7_HUMAN						#DIV/0!					#DIV/0!			4.58726	5.47886	4.45966	4.84192						#DIV/0!
RL26_HUMAN						#DIV/0!					#DIV/0!			5.62535	6.44505	5.21173	5.76071						#DIV/0!
MGAP_HUMAN						#DIV/0!					#DIV/0!						#DIV/0!			30.2739	18.5273	18.6703	22.4905
MINA_HUMAN						#DIV/0!					#DIV/0!						#DIV/0!			12.5837			12.5837
DNJB6_HUMAN						#DIV/0!					#DIV/0!			2.25008	2.51221	2.35115	2.37115						#DIV/0!
SYNE2_HUMAN						#DIV/0!					#DIV/0!			120.777	120.503	146.675	129.318						#DIV/0!
DYST_HUMAN						#DIV/0!					#DIV/0!			110.31	123.019	129.651	120.993						#DIV/0!
DYH8_HUMAN						#DIV/0!					#DIV/0!			108.534	120.206	143.489	124.076						#DIV/0!
PSD11_HUMAN						#DIV/0!					#DIV/0!			3.92755	4.67061	4.07344	4.22387						#DIV/0!
K1C18_HUMAN						#DIV/0!					#DIV/0!			4.3556	4.77107	3.75548	4.29405						#DIV/0!
PRS8_HUMAN						#DIV/0!					#DIV/0!			4.14157	5.40955	3.95932	4.50348						#DIV/0!
ASB6_HUMAN						#DIV/0!					#DIV/0!			4.02943	3.85622	1.51371	3.13312						#DIV/0!
MYO5A_HUMAN						#DIV/0!					#DIV/0!			1.36686	1.66254	1.37387	1.46776						#DIV/0!
AIMP1_HUMAN						#DIV/0!					#DIV/0!			1.24355	1.64593	2.24606	1.71184						#DIV/0!
RT29_HUMAN						#DIV/0!					#DIV/0!			1.21592	1.88053	1.40057	1.49901						#DIV/0!
H2B1J_HUMAN						#DIV/0!					#DIV/0!						#DIV/0!			29.4679		0.717006	15.0925
HNRDL_HUMAN						#DIV/0!					#DIV/0!						#DIV/0!			24.9124	15.0573	15.4065	18.4587
HNRH3_HUMAN						#DIV/0!					#DIV/0!						#DIV/0!			31.3233	19.2482	18.6254	23.0656
HNRL2_HUMAN						#DIV/0!			12.415	13.3714	12.8932						#DIV/0!			12.8508	10.6425	9.99283	11.162
DEK_HUMAN						#DIV/0!					#DIV/0!						#DIV/0!			29.1499			29.1499
DJB11_HUMAN						#DIV/0!					#DIV/0!			0.933031	1.42538	1.21656	1.19166						#DIV/0!
RL26L_HUMAN						#DIV/0!					#DIV/0!			0.73565	0.898903	1.13247	0.922342						#DIV/0!
ADT1_HUMAN						#DIV/0!			5.31642	3.38415	4.35028						#DIV/0!						#DIV/0!
ROA0_HUMAN						#DIV/0!					#DIV/0!						#DIV/0!			12.045	7.47052	6.97981	8.83177
EIF3D_HUMAN						#DIV/0!					#DIV/0!			1.40008	1.30772	2.1682	1.62533						#DIV/0!
MIA40_HUMAN						#DIV/0!					#DIV/0!			6.34797	8.41832	7.46271	7.40967						#DIV/0!
PSB2_HUMAN						#DIV/0!					#DIV/0!			6.34067	6.39081	7.9142	6.88189						#DIV/0!
RFA2_HUMAN						#DIV/0!					#DIV/0!			6.19939	5.62747	4.61583	5.4809						#DIV/0!
TBB4A_HUMAN						#DIV/0!					#DIV/0!			5.89326	5.20184	6.55759	5.88423						#DIV/0!
DYH11_HUMAN						#DIV/0!					#DIV/0!			5.83448	5.00927	6.65015	5.8313						#DIV/0!
HDAC2_HUMAN						#DIV/0!					#DIV/0!						#DIV/0!			17.1034	7.86044	7.8411	10.935
CBX3_HUMAN						#DIV/0!					#DIV/0!						#DIV/0!			16.3762	4.2514	4.32071	8.3161
RBBP4_HUMAN						#DIV/0!					#DIV/0!						#DIV/0!			26.4007	10.8882	9.80036	15.6964
RBBP7_HUMAN						#DIV/0!					#DIV/0!						#DIV/0!			39.4694	5.5159	6.67084	17.2187
RBM14_HUMAN						#DIV/0!					#DIV/0!						#DIV/0!			19.649	6.51693	6.34049	10.8355
AKAP9_HUMAN						#DIV/0!					#DIV/0!			35.8404	29.747	32.4047	32.664						#DIV/0!
HS105_HUMAN						#DIV/0!					#DIV/0!			35.6134	33.8451	46.4286	38.629						#DIV/0!
RFA1_HUMAN						#DIV/0!					#DIV/0!			32.7427	28.6889	43.4621	34.9646						#DIV/0!
AIFM1_HUMAN						#DIV/0!					#DIV/0!			31.2809	26.9401	36.9625	31.7278			30.1979			30.1979
TBB3_HUMAN						#DIV/0!					#DIV/0!			30.239	33.0208	26.0372	29.7657			11.2337			11.2337
MACF1_HUMAN						#DIV/0!					#DIV/0!			28.5977	27.632	32.1494	29.4597						#DIV/0!
RL35A_HUMAN						#DIV/0!					#DIV/0!			1.15338	2.07053	1.60994	1.61129						#DIV/0!
SMCE1_HUMAN						#DIV/0!					#DIV/0!						#DIV/0!			19.5634	8.2786	7.37338	11.7384
ROA3_HUMAN						#DIV/0!			14.9622	12.3416	13.6519						#DIV/0!			29.2616	7.2457	6.86651	14.4579
TBA3C_HUMAN						#DIV/0!					#DIV/0!						#DIV/0!			9.72161		2.1808	5.9512
WRN_HUMAN						#DIV/0!					#DIV/0!			12.5029	14.068	14.1224	13.5644						#DIV/0!
NP1L1_HUMAN						#DIV/0!					#DIV/0!			12.4238	12.7696	5.66217	10.2852						#DIV/0!
DAPLE_HUMAN						#DIV/0!					#DIV/0!			11.3301	12.2181	9.28942	10.9459						#DIV/0!
DNJC7_HUMAN						#DIV/0!					#DIV/0!			11.1471	13.4528	13.4595	12.6864						#DIV/0!
CNTRL_HUMAN						#DIV/0!					#DIV/0!			11.1163	14.0865	16.5618	13.9215						#DIV/0!
PYR1_HUMAN						#DIV/0!					#DIV/0!			10.8856	10.3775	10.7265	10.6632						#DIV/0!
DYH6_HUMAN						#DIV/0!					#DIV/0!			10.6755	5.3214	4.13247	6.70979						#DIV/0!
DYH10_HUMAN						#DIV/0!					#DIV/0!			52.7688	65.515	69.7579	62.6806						#DIV/0!
GOGB1_HUMAN						#DIV/0!					#DIV/0!			5.61622	4.33472	6.72331	5.55808						#DIV/0!
DSRAD_HUMAN						#DIV/0!					#DIV/0!						#DIV/0!			15.2558	9.6928	9.30772	11.4188
RFC5_HUMAN						#DIV/0!					#DIV/0!			5.31894	6.10078	4.94045	5.45339						#DIV/0!
UHRF1_HUMAN						#DIV/0!					#DIV/0!						#DIV/0!			22.3338			22.3338
VDAC1_HUMAN						#DIV/0!					#DIV/0!						#DIV/0!			7.01403	1.50558	1.56728	3.3623
CRCC2_HUMAN						#DIV/0!					#DIV/0!			580.145	420.11	361.112	453.789						#DIV/0!
VP13A_HUMAN						#DIV/0!					#DIV/0!			568.406	606.002	514.794	563.067						#DIV/0!
DYH2_HUMAN						#DIV/0!					#DIV/0!			517.506	391.2	394.68	434.462						#DIV/0!
CENPE_HUMAN						#DIV/0!					#DIV/0!			145.701	147.143	161.554	151.466						#DIV/0!
TEFF1_HUMAN						#DIV/0!					#DIV/0!						#DIV/0!						#DIV/0!
IF2A_HUMAN						#DIV/0!					#DIV/0!						#DIV/0!						#DIV/0!
CG050_HUMAN						#DIV/0!					#DIV/0!			1.07373	1.18311	1.06668	1.10784						#DIV/0!
K1C17_HUMAN						#DIV/0!			19.6889	9.82728	14.7581						#DIV/0!						#DIV/0!
AT1A1_HUMAN						#DIV/0!					#DIV/0!						#DIV/0!			18.3828		1.06738	9.72508
PSIP1_HUMAN						#DIV/0!					#DIV/0!						#DIV/0!			21.8533			21.8533
RL21_HUMAN						#DIV/0!					#DIV/0!			1.37846		3.76168	2.57007						#DIV/0!
RFC1_HUMAN						#DIV/0!					#DIV/0!			37.5791	34.9807	33.3565	35.3054						#DIV/0!
DYHC2_HUMAN						#DIV/0!					#DIV/0!			22.3505	14.7548	22.6248	19.91						#DIV/0!
LAP2A_HUMAN						#DIV/0!					#DIV/0!			22.0387	23.024	23.9514	23.0047						#DIV/0!
PCLO_HUMAN						#DIV/0!					#DIV/0!			43.1398	33.8273	41.551	39.506						#DIV/0!
SPNS1_HUMAN						#DIV/0!					#DIV/0!			17.3576	23.2937	23.5431	21.3981						#DIV/0!
RFC2_HUMAN						#DIV/0!					#DIV/0!			16.1341	18.0515	14.2469	16.1442						#DIV/0!
NHEJ1_HUMAN						#DIV/0!					#DIV/0!			16.0892	29.135	30.1223	25.1155						#DIV/0!
FAS_HUMAN						#DIV/0!					#DIV/0!			15.5286	16.4178	17.649	16.5318						#DIV/0!
RFC3_HUMAN						#DIV/0!					#DIV/0!			15.1714	15.165	13.5669	14.6344						#DIV/0!
FKBP5_HUMAN						#DIV/0!					#DIV/0!			14.4876	15.226	14.8348	14.8495						#DIV/0!
SGT1_HUMAN						#DIV/0!					#DIV/0!			14.3501	15.3993	14.6975	14.8156						#DIV/0!
ABCAD_HUMAN						#DIV/0!					#DIV/0!			13.9698	16.8666	14.6511	15.1625						#DIV/0!
RFC4_HUMAN						#DIV/0!					#DIV/0!			13.5508	14.756	13.1971	13.8347						#DIV/0!
DNJA1_HUMAN						#DIV/0!					#DIV/0!			13.0474	12.7209	9.11308	11.6271						#DIV/0!
RCN2_HUMAN						#DIV/0!					#DIV/0!			12.9941	16.3863	15.5685	14.983						#DIV/0!
HAX1_HUMAN						#DIV/0!					#DIV/0!			3.69803	4.17092	2.85332	3.57409						#DIV/0!
AL3A2_HUMAN						#DIV/0!					#DIV/0!			3.54466	3.67984	3.27792	3.5008						#DIV/0!
ATX10_HUMAN						#DIV/0!					#DIV/0!			3.42067	3.8085	3.09683	3.442						#DIV/0!
DCTN2_HUMAN						#DIV/0!					#DIV/0!			3.09991	3.50204	2.83439	3.14544						#DIV/0!
MSH6_HUMAN						#DIV/0!					#DIV/0!			3.01258	3.09035	3.17822	3.09372						#DIV/0!
BAG5_HUMAN						#DIV/0!					#DIV/0!			3.89507	4.42401	3.14112	3.82006						#DIV/0!
SMG1_HUMAN						#DIV/0!					#DIV/0!			39.481	42.2308	41.6737	41.1285						#DIV/0!
ASPH_HUMAN						#DIV/0!					#DIV/0!			8.29757	9.11485	10.6631	9.3585						#DIV/0!
OBSCN_HUMAN						#DIV/0!					#DIV/0!			8.28651	8.23742	7.64782	8.05725						#DIV/0!
K2C1B_HUMAN						#DIV/0!			10.9695		10.9695						#DIV/0!						#DIV/0!
SP16H_HUMAN						#DIV/0!					#DIV/0!			98.4374	107.388	108.139	104.655			50.247	2.36387	2.2382	18.283
H90B3_HUMAN						#DIV/0!					#DIV/0!			7.1801			7.1801						#DIV/0!
IMA1_HUMAN						#DIV/0!					#DIV/0!			7.10595	7.75657	8.57107	7.8112						#DIV/0!
CHIP_HUMAN						#DIV/0!					#DIV/0!			19.5011	17.59	11.8884	16.3265						#DIV/0!
HLTF_HUMAN						#DIV/0!					#DIV/0!			19.4881	19.9478	18.5034	19.3131						#DIV/0!
MDN1_HUMAN						#DIV/0!					#DIV/0!			18.9866	13.9259	16.368	16.4269						#DIV/0!
ODPB_HUMAN						#DIV/0!					#DIV/0!			2.8468	2.9523	2.26409	2.68773						#DIV/0!

## Sheet: Sheet1
	NP control	Bz control	NP FLAG-POLL	Bz FLAG-POLL
HS71A_HUMAN	187.207	114.659	1269.58	464.129
ADH1_YEAST	608	640	608	608
HS90B_HUMAN	52.6047	9.32418	201.313	21.9792
HS90A_HUMAN	53.8053	9.02738	193.044	18.5236
HSP7C_HUMAN	33.5364	10.1365	217.95	62.1379
GRP78_HUMAN	42.2649	12.253	127.518	30.6805
GRP75_HUMAN	44.3668	7.52698	186.963	38.4284
ALBU_BOVIN	320.35	384.057	410.519	346.888
TRYP_PIG	542.1	495.659	515.53	495.66
ACTB_HUMAN	19.272	84.3359	7.6659	51.6941
EF1A1_HUMAN	42.6343	30.1375	43.0696	21.4507
CH60_HUMAN	29.4099	10.6639	17.9984	12.7586
NPM_HUMAN	9.45747	11.4597	16.0011	9.41139
TBA1C_HUMAN	60.1891	13.6393	122.028	71.7599
G3P_HUMAN	6.51562	11.5252	55.2945	7.99284
H2A1H_HUMAN	4.75062	85.4792	20.8541	54.1521
K2C1_HUMAN	88.0423	72.0893	70.5282	118.19
HSP77_HUMAN	33.33	24.2129	101.321	#DIV/0!
HNRPU_HUMAN	33.9445	61.1477	48.2202	89.7191
HNRH1_HUMAN	17.4019	19.7585	6.96935	40.159
HNRPD_HUMAN	16.5905	37.1809	#DIV/0!	51.9517
PHB2_HUMAN	6.00524	15.0326	#DIV/0!	13.7182
PHB_HUMAN	6.81895	17.7365	1.27509	12.9797
RUVB2_HUMAN	5.84475	3.32702	9.61666	8.91928
ROAA_HUMAN	7.93865	21.2847	#DIV/0!	28.4763
EF1G_HUMAN	19.457	4.10831	5.26987	8.57985
STK38_HUMAN	135.857	14.923	26.5443	33.8172
KV201_HUMAN	294.451	73.5919	#DIV/0!	#DIV/0!
PRDX1_HUMAN	8.12254	6.88892	7.80008	#DIV/0!
IGHG2_HUMAN	11.1049	4.52282	#DIV/0!	#DIV/0!
SPIN1_HUMAN	5.59102	9.57412	#DIV/0!	#DIV/0!
TBB5_HUMAN	48.91	#DIV/0!	107.743	30.7204
RS8_HUMAN	159.509	#DIV/0!	18.9091	#DIV/0!
RL7A_HUMAN	19.2957	#DIV/0!	65.245	#DIV/0!
RL18_HUMAN	7.73728	#DIV/0!	15.6396	#DIV/0!
RS18_HUMAN	13.2102	#DIV/0!	14.7193	3.16647
RSSA_HUMAN	27.4245	#DIV/0!	96.2142	#DIV/0!
RL6_HUMAN	5.77735	#DIV/0!	21.0087	#DIV/0!
RL13_HUMAN	10.4168	#DIV/0!	17.4154	#DIV/0!
KIF11_HUMAN	212.7	41.4841	94.3342	37.2481
RS3_HUMAN	32.3137	4.78465	26.6475	7.36537
RS14_HUMAN	13.4905	#DIV/0!	17.9687	2.56443
RS6_HUMAN	14.9325	#DIV/0!	9.02599	#DIV/0!
RL4_HUMAN	7.64739	#DIV/0!	24.988	#DIV/0!
ENPL_HUMAN	18.3388	#DIV/0!	8.26599	#DIV/0!
1433E_HUMAN	11.1884	#DIV/0!	5.3696	#DIV/0!
NUCL_HUMAN	26.2732	#DIV/0!	34.6418	8.46203
RL22_HUMAN	5.83308	#DIV/0!	15.454	#DIV/0!
RL11_HUMAN	7.01337	#DIV/0!	25.73	#DIV/0!
RL7_HUMAN	10.2635	#DIV/0!	26.3836	#DIV/0!
RL23A_HUMAN	10.0952	#DIV/0!	34.3195	#DIV/0!
RS25_HUMAN	11.9234	#DIV/0!	17.2833	#DIV/0!
RL27A_HUMAN	9.24406	#DIV/0!	22.1691	#DIV/0!
RL35_HUMAN	4.82801	#DIV/0!	17.7272	#DIV/0!
RS13_HUMAN	7.48771	#DIV/0!	11.8072	#DIV/0!
RL27_HUMAN	7.83412	#DIV/0!	15.3186	#DIV/0!
RL8_HUMAN	4.69938	#DIV/0!	12.514	#DIV/0!
RS9_HUMAN	11.0461	#DIV/0!	13.0285	#DIV/0!
RL19_HUMAN	5.57884	#DIV/0!	13.9371	#DIV/0!
RL29_HUMAN	6.96986	#DIV/0!	19.2507	#DIV/0!
RS4X_HUMAN	11.1085	#DIV/0!	14.2946	#DIV/0!
RL17_HUMAN	2.84659	#DIV/0!	11.1039	#DIV/0!
RS2_HUMAN	9.61323	#DIV/0!	9.40562	#DIV/0!
RL31_HUMAN	7.12981	#DIV/0!	14.6215	#DIV/0!
GBLP_HUMAN	5.30821	#DIV/0!	10.1739	#DIV/0!
RS19_HUMAN	8.0265	#DIV/0!	11.8367	#DIV/0!
RL12_HUMAN	6.55837	#DIV/0!	17.814	#DIV/0!
RS3A_HUMAN	13.0607	#DIV/0!	8.63379	#DIV/0!
RS16_HUMAN	8.36881	#DIV/0!	26.6569	#DIV/0!
RL3_HUMAN	9.57996	#DIV/0!	32.8209	#DIV/0!
RS11_HUMAN	5.22877	#DIV/0!	10.2462	#DIV/0!
LRC59_HUMAN	1.02369	#DIV/0!	4.6435	#DIV/0!
TRAP1_HUMAN	155.293	#DIV/0!	11.9165	#DIV/0!
COPRS_HUMAN	24.5185	#DIV/0!	#DIV/0!	#DIV/0!
PRPS1_HUMAN	84.0786	#DIV/0!	#DIV/0!	#DIV/0!
MEP50_HUMAN	88.8186	#DIV/0!	4.43116	7.24495
KPRB_HUMAN	99.8787	#DIV/0!	4.50588	#DIV/0!
ICLN_HUMAN	80.4165	#DIV/0!	#DIV/0!	#DIV/0!
ANM5_HUMAN	308.122	31.084	8.92555	189.332
RM37_HUMAN	27.6414	#DIV/0!	3.48988	#DIV/0!
RM38_HUMAN	12.896	#DIV/0!	#DIV/0!	#DIV/0!
G45IP_HUMAN	10.6444	#DIV/0!	#DIV/0!	#DIV/0!
KCTD5_HUMAN	12.9127	#DIV/0!	#DIV/0!	#DIV/0!
KPRA_HUMAN	58.9956	#DIV/0!	1.91026	#DIV/0!
IF4B_HUMAN	63.9314	44.7387	#DIV/0!	31.4108
RM15_HUMAN	13.4557	#DIV/0!	1.11913	#DIV/0!
RM43_HUMAN	13.2133	#DIV/0!	3.40346	#DIV/0!
RM12_HUMAN	25.3406	#DIV/0!	5.06801	#DIV/0!
RIOK1_HUMAN	48.3979	#DIV/0!	#DIV/0!	#DIV/0!
NS1BP_HUMAN	73.2659	#DIV/0!	#DIV/0!	#DIV/0!
ST38L_HUMAN	28.7469	#DIV/0!	4.21427	#DIV/0!
CAZA1_HUMAN	31.2396	#DIV/0!	0.975696	5.74627
ICT1_HUMAN	27.9706	#DIV/0!	6.85982	#DIV/0!
RT30_HUMAN	17.3086	#DIV/0!	#DIV/0!	#DIV/0!
SLAI2_HUMAN	17.7735	#DIV/0!	#DIV/0!	#DIV/0!
RM11_HUMAN	13.7026	#DIV/0!	2.01753	#DIV/0!
HDX_HUMAN	42.0268	#DIV/0!	#DIV/0!	#DIV/0!
RM01_HUMAN	21.6285	#DIV/0!	#DIV/0!	#DIV/0!
TCPQ_HUMAN	12.181	#DIV/0!	5.36404	#DIV/0!
PRPS2_HUMAN	56.3118	#DIV/0!	#DIV/0!	#DIV/0!
TERA_HUMAN	8.21132	#DIV/0!	#DIV/0!	#DIV/0!
PRS7_HUMAN	9.51467	#DIV/0!	3.6381	#DIV/0!
RM09_HUMAN	14.0556	#DIV/0!	#DIV/0!	#DIV/0!
CAMP3_HUMAN	61.8391	#DIV/0!	#DIV/0!	#DIV/0!
EIF3E_HUMAN	10.239	#DIV/0!	2.72972	#DIV/0!
MAP1B_HUMAN	66.6582	#DIV/0!	12.6354	#DIV/0!
EIF3I_HUMAN	10.8426	#DIV/0!	3.6207	#DIV/0!
RLA0L_HUMAN	12.2383	#DIV/0!	#DIV/0!	#DIV/0!
EF1D_HUMAN	6.69046	#DIV/0!	8.73771	#DIV/0!
DC1I2_HUMAN	14.2737	#DIV/0!	#DIV/0!	#DIV/0!
RM45_HUMAN	9.49953	#DIV/0!	#DIV/0!	#DIV/0!
LTBP1_HUMAN	32.2717	#DIV/0!	#DIV/0!	#DIV/0!
POTEE_HUMAN	6.41176	#DIV/0!	24.2203	19.3738
RM54_HUMAN	3.92801	#DIV/0!	#DIV/0!	#DIV/0!
SMD3_HUMAN	19.7929	#DIV/0!	#DIV/0!	#DIV/0!
PTPS_HUMAN	4.73813	#DIV/0!	#DIV/0!	#DIV/0!
RM44_HUMAN	3.61166	#DIV/0!	#DIV/0!	#DIV/0!
IF4A1_HUMAN	5.44065	#DIV/0!	5.32454	#DIV/0!
PSB6_HUMAN	2.9822	#DIV/0!	#DIV/0!	#DIV/0!
RM22_HUMAN	6.30975	#DIV/0!	#DIV/0!	#DIV/0!
RM48_HUMAN	10.5037	#DIV/0!	#DIV/0!	#DIV/0!
RS7_HUMAN	5.26332	#DIV/0!	3.85627	#DIV/0!
MOB1A_HUMAN	14.1307	#DIV/0!	#DIV/0!	#DIV/0!
SSBP_HUMAN	3.45973	#DIV/0!	#DIV/0!	#DIV/0!
RM10_HUMAN	8.27225	#DIV/0!	#DIV/0!	#DIV/0!
RS20_HUMAN	7.37321	#DIV/0!	#DIV/0!	#DIV/0!
RM19_HUMAN	8.99397	#DIV/0!	#DIV/0!	#DIV/0!
TCPA_HUMAN	5.08824	#DIV/0!	#DIV/0!	#DIV/0!
PSA7_HUMAN	3.23982	#DIV/0!	3.15378	#DIV/0!
EF1B_HUMAN	3.97198	#DIV/0!	#DIV/0!	#DIV/0!
RM21_HUMAN	8.08222	#DIV/0!	#DIV/0!	#DIV/0!
1433G_HUMAN	4.39486	#DIV/0!	#DIV/0!	#DIV/0!
LDHB_HUMAN	5.11097	#DIV/0!	#DIV/0!	#DIV/0!
PSD12_HUMAN	6.35975	#DIV/0!	#DIV/0!	#DIV/0!
RM03_HUMAN	5.65737	#DIV/0!	#DIV/0!	#DIV/0!
PSDE_HUMAN	4.94675	#DIV/0!	#DIV/0!	#DIV/0!
TCPB_HUMAN	7.17974	#DIV/0!	#DIV/0!	#DIV/0!
REVERSE19825	161.714	#DIV/0!	#DIV/0!	#DIV/0!
RM27_HUMAN	5.61864	#DIV/0!	#DIV/0!	#DIV/0!
PRS10_HUMAN	3.54289	#DIV/0!	2.58763	#DIV/0!
RSMB_HUMAN	10.3838	#DIV/0!	#DIV/0!	#DIV/0!
SASH1_HUMAN	59.7517	#DIV/0!	#DIV/0!	#DIV/0!
RM04_HUMAN	17.0512	#DIV/0!	#DIV/0!	#DIV/0!
PPM1A_HUMAN	1.65188	#DIV/0!	#DIV/0!	#DIV/0!
DPOLL_HUMAN	81.2425	96.7147	1400.04	557.329
XRCC5_HUMAN	32.8356	13.9669	452.602	217.721
RL40_HUMAN	24.9379	31.1316	74.2494	32.7049
PARP1_HUMAN	9.83912	14.0952	90.8969	113.416
H4_HUMAN	#DIV/0!	43.598	35.5336	91.648
H2B1B_HUMAN	#DIV/0!	55.0247	15.8507	42.1824
ILF2_HUMAN	#DIV/0!	4.19115	13.7454	13.3654
HNRPK_HUMAN	36.4375	79.3337	7.12733	48.7744
DDX5_HUMAN	4.10488	6.75593	#DIV/0!	16.2542
DDX17_HUMAN	7.56524	12.9248	#DIV/0!	15.8969
ATPA_HUMAN	5.4874	14.2157	7.20012	17.7335
LAP2B_HUMAN	4.76949	7.17762	#DIV/0!	12.4805
HNRC1_HUMAN	#DIV/0!	6.74699	1.89121	214.277
HNRPC_HUMAN	#DIV/0!	27.7859	4.34981	48.2411
ROA2_HUMAN	#DIV/0!	46.8509	3.77085	51.0487
FUBP2_HUMAN	#DIV/0!	18.1316	#DIV/0!	13.7944
ADT2_HUMAN	#DIV/0!	9.69523	#DIV/0!	17.1549
ROA1_HUMAN	#DIV/0!	28.1449	#DIV/0!	36.8126
HNRPM_HUMAN	#DIV/0!	19.9898	#DIV/0!	30.471
ATPB_HUMAN	#DIV/0!	13.4571	6.54125	16.7289
RBMX_HUMAN	#DIV/0!	14.8407	#DIV/0!	16.3766
ATPO_HUMAN	#DIV/0!	5.18268	#DIV/0!	4.53003
ELAV1_HUMAN	#DIV/0!	14.6856	#DIV/0!	16.8143
SUMO2_HUMAN	#DIV/0!	17.4426	#DIV/0!	9.33165
PCBP2_HUMAN	#DIV/0!	8.78403	135.909	8.59627
SRSF3_HUMAN	#DIV/0!	5.07349	#DIV/0!	7.83729
RALY_HUMAN	#DIV/0!	5.43735	#DIV/0!	11.7146
SFPQ_HUMAN	#DIV/0!	15.9891	#DIV/0!	10.0445
RAN_HUMAN	#DIV/0!	7.95076	#DIV/0!	11.7532
P66A_HUMAN	5.37948	9.72637	#DIV/0!	13.7002
HNRPL_HUMAN	15.437	20.1947	#DIV/0!	28.6956
RPN1_HUMAN	10.7739	3.89147	#DIV/0!	#DIV/0!
IF2B1_HUMAN	35.1321	3.50233	#DIV/0!	#DIV/0!
K22E_HUMAN	62.0001	29.4359	19.8569	49.2946
KHDR1_HUMAN	#DIV/0!	27.8262	#DIV/0!	21.3589
CKAP4_HUMAN	#DIV/0!	4.84663	#DIV/0!	#DIV/0!
SNRPA_HUMAN	#DIV/0!	5.98144	#DIV/0!	#DIV/0!
PTBP1_HUMAN	#DIV/0!	14.6358	#DIV/0!	10.4086
SRSF1_HUMAN	#DIV/0!	6.32682	#DIV/0!	#DIV/0!
MATR3_HUMAN	#DIV/0!	17.5465	#DIV/0!	29.645
H31T_HUMAN	#DIV/0!	18.4987	21.2791	36.3021
XRCC6_HUMAN	19.1673	#DIV/0!	370.954	206.06
HS71L_HUMAN	33.2594	#DIV/0!	36.5051	#DIV/0!
K1C9_HUMAN	108.455	78.4362	48.2118	98.1807
TBB4B_HUMAN	35.9061	#DIV/0!	30.6816	#DIV/0!
RL13A_HUMAN	15.4713	#DIV/0!	13.9718	#DIV/0!
RL5_HUMAN	19.6218	#DIV/0!	11.0734	#DIV/0!
K1C10_HUMAN	88.4966	77.6965	38.5995	97.5172
PAIRB_HUMAN	12.5614	#DIV/0!	22.2002	#DIV/0!
STIP1_HUMAN	22.259	#DIV/0!	34.514	34.7211
HS74L_HUMAN	7.35262	#DIV/0!	27.4035	16.3211
HSP74_HUMAN	7.74268	#DIV/0!	41.578	#DIV/0!
IRS4_HUMAN	24.6163	#DIV/0!	37.0705	19.5449
KV206_HUMAN	#DIV/0!	#DIV/0!	439.136	#DIV/0!
H90B2_HUMAN	#DIV/0!	#DIV/0!	22.7027	#DIV/0!
PAXX_HUMAN	#DIV/0!	#DIV/0!	47.8805	#DIV/0!
RLA0_HUMAN	#DIV/0!	#DIV/0!	33.3585	#DIV/0!
ODBA_HUMAN	#DIV/0!	#DIV/0!	66.0223	#DIV/0!
RL10A_HUMAN	#DIV/0!	#DIV/0!	8.85568	#DIV/0!
RL14_HUMAN	#DIV/0!	#DIV/0!	9.70362	#DIV/0!
SERA_HUMAN	#DIV/0!	#DIV/0!	14.839	#DIV/0!
RL34_HUMAN	#DIV/0!	#DIV/0!	15.7986	#DIV/0!
PRDX2_HUMAN	#DIV/0!	#DIV/0!	16.4699	#DIV/0!
RL15_HUMAN	#DIV/0!	#DIV/0!	10.0529	#DIV/0!
BAG2_HUMAN	#DIV/0!	#DIV/0!	10.4846	3.55978
GAPD1_HUMAN	#DIV/0!	#DIV/0!	108.116	#DIV/0!
RL28_HUMAN	#DIV/0!	#DIV/0!	7.11079	#DIV/0!
IF6_HUMAN	#DIV/0!	#DIV/0!	4.94544	#DIV/0!
K2C6C_HUMAN	#DIV/0!	#DIV/0!	7.23833	#DIV/0!
DNJB1_HUMAN	#DIV/0!	#DIV/0!	9.54288	#DIV/0!
FLNB_HUMAN	#DIV/0!	#DIV/0!	16.3844	#DIV/0!
SPT6H_HUMAN	#DIV/0!	#DIV/0!	704.115	#DIV/0!
TIM50_HUMAN	#DIV/0!	#DIV/0!	6.5544	6.8267
RUVB1_HUMAN	11.2237	#DIV/0!	13.1953	11.6414
YBOX1_HUMAN	22.7937	#DIV/0!	8.39923	3.38001
PRKDC_HUMAN	7.89668	#DIV/0!	381.316	35.0143
PNKP_HUMAN	#DIV/0!	#DIV/0!	#DIV/0!	119
HSP72_HUMAN	#DIV/0!	#DIV/0!	50.7068	14.7508
H2B1C_HUMAN	#DIV/0!	#DIV/0!	9.57487	45.802
H31_HUMAN	#DIV/0!	#DIV/0!	#DIV/0!	68.5191
H2AV_HUMAN	#DIV/0!	#DIV/0!	#DIV/0!	34.2998
DNLI3_HUMAN	#DIV/0!	#DIV/0!	#DIV/0!	25.3255
TOP1_HUMAN	#DIV/0!	#DIV/0!	#DIV/0!	55.2807
NONO_HUMAN	#DIV/0!	#DIV/0!	#DIV/0!	311.395
ADT3_HUMAN	#DIV/0!	#DIV/0!	#DIV/0!	64.986
CREB1_HUMAN	#DIV/0!	#DIV/0!	2.92039	15.0042
TFCP2_HUMAN	#DIV/0!	#DIV/0!	#DIV/0!	11.1581
JUN_HUMAN	#DIV/0!	#DIV/0!	2.82989	27.7918
HNRPF_HUMAN	#DIV/0!	#DIV/0!	5.23782	22.8697
XRCC1_HUMAN	#DIV/0!	#DIV/0!	#DIV/0!	12.9534
TBB2A_HUMAN	#DIV/0!	#DIV/0!	8.37765	6.36318
KV204_HUMAN	#DIV/0!	#DIV/0!	#DIV/0!	391.372
CE024_HUMAN	#DIV/0!	#DIV/0!	#DIV/0!	7.66046
H12_HUMAN	#DIV/0!	#DIV/0!	#DIV/0!	14.5421
ATF7_HUMAN	#DIV/0!	#DIV/0!	#DIV/0!	11.9088
SMC1A_HUMAN	#DIV/0!	#DIV/0!	#DIV/0!	39.1785
XRCC4_HUMAN	#DIV/0!	#DIV/0!	25.7474	17.5147
MPCP_HUMAN	#DIV/0!	#DIV/0!	#DIV/0!	21.8496
PGAM5_HUMAN	#DIV/0!	#DIV/0!	#DIV/0!	7.45963
TRHY_HUMAN	#DIV/0!	#DIV/0!	#DIV/0!	120.917
H2AY_HUMAN	#DIV/0!	#DIV/0!	#DIV/0!	18.5246
HNRPR_HUMAN	#DIV/0!	#DIV/0!	#DIV/0!	29.3759
SSRP1_HUMAN	#DIV/0!	#DIV/0!	53.812	12.0254
MECP2_HUMAN	#DIV/0!	#DIV/0!	#DIV/0!	11.2746
TFAM_HUMAN	#DIV/0!	#DIV/0!	3.84373	12.3275
JUND_HUMAN	#DIV/0!	#DIV/0!	#DIV/0!	9.51513
RCC1_HUMAN	#DIV/0!	#DIV/0!	#DIV/0!	12.6285
AP2A_HUMAN	#DIV/0!	#DIV/0!	#DIV/0!	4.07844
VDAC2_HUMAN	#DIV/0!	#DIV/0!	#DIV/0!	5.1715
ACL6A_HUMAN	#DIV/0!	#DIV/0!	#DIV/0!	5.15556
ATF2_HUMAN	#DIV/0!	#DIV/0!	#DIV/0!	8.27167
MRT4_HUMAN	#DIV/0!	#DIV/0!	#DIV/0!	50.8836
SSRA_HUMAN	#DIV/0!	#DIV/0!	#DIV/0!	7.31661
OGT1_HUMAN	6.22939	#DIV/0!	#DIV/0!	#DIV/0!
OTUD4_HUMAN	61.9916	#DIV/0!	#DIV/0!	#DIV/0!
DPOLM_HUMAN	14.8713	#DIV/0!	19.331	11.0833
K2C8_HUMAN	2.81308	#DIV/0!	2.63959	#DIV/0!
CEP70_HUMAN	21.5596	#DIV/0!	#DIV/0!	#DIV/0!
CLAP2_HUMAN	46.6136	#DIV/0!	#DIV/0!	#DIV/0!
EIF3C_HUMAN	84.0657	#DIV/0!	#DIV/0!	#DIV/0!
PPIL4_HUMAN	14.7578	#DIV/0!	#DIV/0!	#DIV/0!
PRP31_HUMAN	34.3294	#DIV/0!	#DIV/0!	#DIV/0!
PRP6_HUMAN	8.76847	#DIV/0!	#DIV/0!	#DIV/0!
RM17_HUMAN	5.0764	#DIV/0!	#DIV/0!	#DIV/0!
F263_HUMAN	5.47507	#DIV/0!	#DIV/0!	#DIV/0!
FAT1_HUMAN	17.0503	#DIV/0!	#DIV/0!	#DIV/0!
FIP1_HUMAN	5.17405	#DIV/0!	#DIV/0!	#DIV/0!
K1C16_HUMAN	8.35439	#DIV/0!	#DIV/0!	9.81289
K2C6A_HUMAN	10.9401	#DIV/0!	#DIV/0!	#DIV/0!
KAP0_HUMAN	131.534	#DIV/0!	#DIV/0!	#DIV/0!
KCTD2_HUMAN	10.5326	#DIV/0!	#DIV/0!	#DIV/0!
HSP76_HUMAN	23.6798	#DIV/0!	20.1962	30.8088
CDK9_HUMAN	6.64889	#DIV/0!	1.8396	#DIV/0!
TCPD_HUMAN	13.5271	#DIV/0!	1.98588	#DIV/0!
IF2B2_HUMAN	6.06358	#DIV/0!	#DIV/0!	#DIV/0!
CLH1_HUMAN	28.1914	#DIV/0!	15.7452	#DIV/0!
RU2A_HUMAN	8.29465	#DIV/0!	#DIV/0!	2.54202
SF3B1_HUMAN	9.13674	16.7006	#DIV/0!	12.8105
MK06_HUMAN	8.77049	#DIV/0!	#DIV/0!	#DIV/0!
MTA2_HUMAN	4.31283	13.4318	#DIV/0!	#DIV/0!
MYCBP_HUMAN	10.4877	#DIV/0!	#DIV/0!	#DIV/0!
EIF3A_HUMAN	16.6861	#DIV/0!	5.85981	#DIV/0!
SF3B3_HUMAN	10.5474	#DIV/0!	#DIV/0!	#DIV/0!
SF3B2_HUMAN	11.9446	25.5379	#DIV/0!	15.514
TIF1B_HUMAN	12.8366	#DIV/0!	10.5777	15.668
EIF3H_HUMAN	17.5405	#DIV/0!	4.67156	#DIV/0!
SEPT9_HUMAN	4.48846	#DIV/0!	#DIV/0!	#DIV/0!
DDX28_HUMAN	11.45	#DIV/0!	#DIV/0!	#DIV/0!
DDX3X_HUMAN	14.5191	#DIV/0!	#DIV/0!	#DIV/0!
2ABA_HUMAN	6.20368	#DIV/0!	#DIV/0!	#DIV/0!
41_HUMAN	15.1043	#DIV/0!	#DIV/0!	#DIV/0!
ABCE1_HUMAN	13.5584	#DIV/0!	#DIV/0!	#DIV/0!
RM46_HUMAN	17.5114	#DIV/0!	#DIV/0!	#DIV/0!
RM49_HUMAN	13.116	#DIV/0!	#DIV/0!	#DIV/0!
RM50_HUMAN	8.47862	#DIV/0!	#DIV/0!	#DIV/0!
RM53_HUMAN	7.44614	#DIV/0!	#DIV/0!	#DIV/0!
RO52_HUMAN	6.50574	#DIV/0!	#DIV/0!	#DIV/0!
K1C14_HUMAN	28.5313	#DIV/0!	6.32407	19.9975
VIME_HUMAN	3.35525	#DIV/0!	#DIV/0!	#DIV/0!
SF3A1_HUMAN	7.03754	#DIV/0!	#DIV/0!	9.48907
HDAC1_HUMAN	13.6198	#DIV/0!	#DIV/0!	36.8352
K2C5_HUMAN	27.3796	#DIV/0!	12.7122	12.2151
KINH_HUMAN	7.74624	#DIV/0!	#DIV/0!	#DIV/0!
RBM10_HUMAN	37.9504	32.4066	#DIV/0!	28.9785
EIF3F_HUMAN	15.7252	#DIV/0!	4.35394	#DIV/0!
DYHC1_HUMAN	13.5651	#DIV/0!	20.3461	#DIV/0!
TBB6_HUMAN	3.03957	#DIV/0!	31.8906	#DIV/0!
ROCK1_HUMAN	18.3567	#DIV/0!	#DIV/0!	#DIV/0!
RPAP3_HUMAN	2.37345	#DIV/0!	#DIV/0!	#DIV/0!
SNUT1_HUMAN	5.2578	#DIV/0!	#DIV/0!	#DIV/0!
NOG1_HUMAN	5.3415	#DIV/0!	#DIV/0!	#DIV/0!
PABP1_HUMAN	4.12813	#DIV/0!	#DIV/0!	#DIV/0!
SUN2_HUMAN	35.5713	#DIV/0!	#DIV/0!	#DIV/0!
SYEP_HUMAN	14.5435	#DIV/0!	#DIV/0!	#DIV/0!
SYIC_HUMAN	6.60574	#DIV/0!	#DIV/0!	#DIV/0!
SYQ_HUMAN	8.73018	#DIV/0!	#DIV/0!	#DIV/0!
SYRC_HUMAN	6.25472	#DIV/0!	#DIV/0!	#DIV/0!
TAB1_HUMAN	9.16554	#DIV/0!	#DIV/0!	#DIV/0!
TBA1A_HUMAN	87.812	#DIV/0!	#DIV/0!	41.9013
MCM2_HUMAN	6.68073	10.4812	#DIV/0!	9.93049
MCM6_HUMAN	12.8494	#DIV/0!	#DIV/0!	#DIV/0!
MCM7_HUMAN	7.03088	6.91864	#DIV/0!	#DIV/0!
IPO8_HUMAN	36.7342	#DIV/0!	#DIV/0!	#DIV/0!
E2F7_HUMAN	32.4411	#DIV/0!	#DIV/0!	#DIV/0!
E41L3_HUMAN	48.0797	#DIV/0!	#DIV/0!	#DIV/0!
EIF3G_HUMAN	17.147	#DIV/0!	#DIV/0!	#DIV/0!
EIF3B_HUMAN	25.5372	#DIV/0!	13.4528	#DIV/0!
AL1L1_HUMAN	15.2217	#DIV/0!	#DIV/0!	#DIV/0!
ALMS1_HUMAN	4.08555	#DIV/0!	#DIV/0!	#DIV/0!
AMOT_HUMAN	8.85963	13.1526	5.40061	15.0717
PABP4_HUMAN	9.97029	#DIV/0!	#DIV/0!	#DIV/0!
CKAP5_HUMAN	94.1514	#DIV/0!	#DIV/0!	#DIV/0!
PSMD2_HUMAN	16.2832	#DIV/0!	#DIV/0!	#DIV/0!
PSMD3_HUMAN	12.9443	#DIV/0!	#DIV/0!	#DIV/0!
RACK1_HUMAN	11.0121	#DIV/0!	#DIV/0!	#DIV/0!
1433Z_HUMAN	8.70836	#DIV/0!	#DIV/0!	#DIV/0!
LARP1_HUMAN	8.86461	#DIV/0!	10.239	#DIV/0!
IF4G1_HUMAN	17.1047	#DIV/0!	9.83488	#DIV/0!
SRRM2_HUMAN	17.7514	#DIV/0!	#DIV/0!	#DIV/0!
HNRPQ_HUMAN	17.9724	#DIV/0!	#DIV/0!	27.6919
SMC4_HUMAN	7.44297	#DIV/0!	#DIV/0!	#DIV/0!
QPCTL_HUMAN	7.17486	#DIV/0!	14.641	7.80254
EMD_HUMAN	7.73777	#DIV/0!	15.5663	4.18308
BMS1_HUMAN	8.54736	#DIV/0!	#DIV/0!	#DIV/0!
RT22_HUMAN	8.78769	#DIV/0!	3.69064	#DIV/0!
ILF3_HUMAN	7.80864	#DIV/0!	#DIV/0!	9.47293
TBB2B_HUMAN	26.918	#DIV/0!	25.6566	11.0258
TR150_HUMAN	11.0192	#DIV/0!	#DIV/0!	#DIV/0!
LYSC_HUMAN	5.435	#DIV/0!	#DIV/0!	#DIV/0!
MAGD2_HUMAN	43.9414	#DIV/0!	#DIV/0!	#DIV/0!
MAP7_HUMAN	6.30762	#DIV/0!	#DIV/0!	#DIV/0!
MARCS_HUMAN	9.28053	#DIV/0!	#DIV/0!	#DIV/0!
EIF3L_HUMAN	20.7754	#DIV/0!	#DIV/0!	#DIV/0!
CPSF6_HUMAN	8.73246	#DIV/0!	#DIV/0!	#DIV/0!
CTNA1_HUMAN	9.04898	#DIV/0!	#DIV/0!	#DIV/0!
CTND1_HUMAN	6.78496	#DIV/0!	#DIV/0!	#DIV/0!
RM39_HUMAN	9.90932	#DIV/0!	2.35809	#DIV/0!
RM41_HUMAN	17.1774	#DIV/0!	#DIV/0!	#DIV/0!
LONM_HUMAN	10.5158	#DIV/0!	#DIV/0!	#DIV/0!
YBOX3_HUMAN	10.9722	#DIV/0!	#DIV/0!	#DIV/0!
ZRAB2_HUMAN	32.5908	#DIV/0!	#DIV/0!	#DIV/0!
ZYX_HUMAN	10.7165	14.8545	#DIV/0!	18.0922
P66B_HUMAN	4.38859	#DIV/0!	#DIV/0!	11.2372
CMYA5_HUMAN	#DIV/0!	#DIV/0!	60.3781	#DIV/0!
NACA_HUMAN	#DIV/0!	#DIV/0!	2.6349	#DIV/0!
CN37_HUMAN	#DIV/0!	#DIV/0!	2.40377	#DIV/0!
SKP1_HUMAN	#DIV/0!	#DIV/0!	2.21329	#DIV/0!
PRS6A_HUMAN	#DIV/0!	#DIV/0!	2.24709	#DIV/0!
DPM1_HUMAN	#DIV/0!	#DIV/0!	2.31986	#DIV/0!
PKCB1_HUMAN	#DIV/0!	#DIV/0!	#DIV/0!	7.9968
HXB9_HUMAN	#DIV/0!	#DIV/0!	#DIV/0!	4.73517
IMA5_HUMAN	#DIV/0!	#DIV/0!	10.0917	#DIV/0!
TBA1B_HUMAN	#DIV/0!	#DIV/0!	209.023	#DIV/0!
TERF2_HUMAN	#DIV/0!	#DIV/0!	6.34814	#DIV/0!
SMCA5_HUMAN	#DIV/0!	11.0973	4.1359	48.2859
DHX9_HUMAN	#DIV/0!	9.43741	25.6121	18.4232
RL9_HUMAN	#DIV/0!	#DIV/0!	16.7584	#DIV/0!
PLEC_HUMAN	#DIV/0!	#DIV/0!	24.3977	#DIV/0!
K2C6B_HUMAN	#DIV/0!	#DIV/0!	#DIV/0!	11.9215
DNLI4_HUMAN	#DIV/0!	#DIV/0!	21.4647	36.2835
PRDX3_HUMAN	#DIV/0!	#DIV/0!	1.03419	#DIV/0!
RT31_HUMAN	#DIV/0!	#DIV/0!	1.3416	#DIV/0!
PCH2_HUMAN	#DIV/0!	#DIV/0!	4.48608	#DIV/0!
DCAF7_HUMAN	#DIV/0!	#DIV/0!	4.84192	#DIV/0!
RL26_HUMAN	#DIV/0!	#DIV/0!	5.76071	#DIV/0!
MGAP_HUMAN	#DIV/0!	#DIV/0!	#DIV/0!	22.4905
MINA_HUMAN	#DIV/0!	#DIV/0!	#DIV/0!	12.5837
DNJB6_HUMAN	#DIV/0!	#DIV/0!	2.37115	#DIV/0!
SYNE2_HUMAN	#DIV/0!	#DIV/0!	129.318	#DIV/0!
DYST_HUMAN	#DIV/0!	#DIV/0!	120.993	#DIV/0!
DYH8_HUMAN	#DIV/0!	#DIV/0!	124.076	#DIV/0!
PSD11_HUMAN	#DIV/0!	#DIV/0!	4.22387	#DIV/0!
K1C18_HUMAN	#DIV/0!	#DIV/0!	4.29405	#DIV/0!
PRS8_HUMAN	#DIV/0!	#DIV/0!	4.50348	#DIV/0!
ASB6_HUMAN	#DIV/0!	#DIV/0!	3.13312	#DIV/0!
MYO5A_HUMAN	#DIV/0!	#DIV/0!	1.46776	#DIV/0!
AIMP1_HUMAN	#DIV/0!	#DIV/0!	1.71184	#DIV/0!
RT29_HUMAN	#DIV/0!	#DIV/0!	1.49901	#DIV/0!
H2B1J_HUMAN	#DIV/0!	#DIV/0!	#DIV/0!	15.0925
HNRDL_HUMAN	#DIV/0!	#DIV/0!	#DIV/0!	18.4587
HNRH3_HUMAN	#DIV/0!	#DIV/0!	#DIV/0!	23.0656
HNRL2_HUMAN	#DIV/0!	12.8932	#DIV/0!	11.162
DEK_HUMAN	#DIV/0!	#DIV/0!	#DIV/0!	29.1499
DJB11_HUMAN	#DIV/0!	#DIV/0!	1.19166	#DIV/0!
RL26L_HUMAN	#DIV/0!	#DIV/0!	0.922342	#DIV/0!
ADT1_HUMAN	#DIV/0!	4.35028	#DIV/0!	#DIV/0!
ROA0_HUMAN	#DIV/0!	#DIV/0!	#DIV/0!	8.83177
EIF3D_HUMAN	#DIV/0!	#DIV/0!	1.62533	#DIV/0!
MIA40_HUMAN	#DIV/0!	#DIV/0!	7.40967	#DIV/0!
PSB2_HUMAN	#DIV/0!	#DIV/0!	6.88189	#DIV/0!
RFA2_HUMAN	#DIV/0!	#DIV/0!	5.4809	#DIV/0!
TBB4A_HUMAN	#DIV/0!	#DIV/0!	5.88423	#DIV/0!
DYH11_HUMAN	#DIV/0!	#DIV/0!	5.8313	#DIV/0!
HDAC2_HUMAN	#DIV/0!	#DIV/0!	#DIV/0!	10.935
CBX3_HUMAN	#DIV/0!	#DIV/0!	#DIV/0!	8.3161
RBBP4_HUMAN	#DIV/0!	#DIV/0!	#DIV/0!	15.6964
RBBP7_HUMAN	#DIV/0!	#DIV/0!	#DIV/0!	17.2187
RBM14_HUMAN	#DIV/0!	#DIV/0!	#DIV/0!	10.8355
AKAP9_HUMAN	#DIV/0!	#DIV/0!	32.664	#DIV/0!
HS105_HUMAN	#DIV/0!	#DIV/0!	38.629	#DIV/0!
RFA1_HUMAN	#DIV/0!	#DIV/0!	34.9646	#DIV/0!
AIFM1_HUMAN	#DIV/0!	#DIV/0!	31.7278	30.1979
TBB3_HUMAN	#DIV/0!	#DIV/0!	29.7657	11.2337
MACF1_HUMAN	#DIV/0!	#DIV/0!	29.4597	#DIV/0!
RL35A_HUMAN	#DIV/0!	#DIV/0!	1.61129	#DIV/0!
SMCE1_HUMAN	#DIV/0!	#DIV/0!	#DIV/0!	11.7384
ROA3_HUMAN	#DIV/0!	13.6519	#DIV/0!	14.4579
TBA3C_HUMAN	#DIV/0!	#DIV/0!	#DIV/0!	5.9512
WRN_HUMAN	#DIV/0!	#DIV/0!	13.5644	#DIV/0!
NP1L1_HUMAN	#DIV/0!	#DIV/0!	10.2852	#DIV/0!
DAPLE_HUMAN	#DIV/0!	#DIV/0!	10.9459	#DIV/0!
DNJC7_HUMAN	#DIV/0!	#DIV/0!	12.6864	#DIV/0!
CNTRL_HUMAN	#DIV/0!	#DIV/0!	13.9215	#DIV/0!
PYR1_HUMAN	#DIV/0!	#DIV/0!	10.6632	#DIV/0!
DYH6_HUMAN	#DIV/0!	#DIV/0!	6.70979	#DIV/0!
DYH10_HUMAN	#DIV/0!	#DIV/0!	62.6806	#DIV/0!
GOGB1_HUMAN	#DIV/0!	#DIV/0!	5.55808	#DIV/0!
DSRAD_HUMAN	#DIV/0!	#DIV/0!	#DIV/0!	11.4188
RFC5_HUMAN	#DIV/0!	#DIV/0!	5.45339	#DIV/0!
UHRF1_HUMAN	#DIV/0!	#DIV/0!	#DIV/0!	22.3338
VDAC1_HUMAN	#DIV/0!	#DIV/0!	#DIV/0!	3.3623
CRCC2_HUMAN	#DIV/0!	#DIV/0!	453.789	#DIV/0!
VP13A_HUMAN	#DIV/0!	#DIV/0!	563.067	#DIV/0!
DYH2_HUMAN	#DIV/0!	#DIV/0!	434.462	#DIV/0!
CENPE_HUMAN	#DIV/0!	#DIV/0!	151.466	#DIV/0!
TEFF1_HUMAN	#DIV/0!	#DIV/0!	#DIV/0!	#DIV/0!
IF2A_HUMAN	#DIV/0!	#DIV/0!	#DIV/0!	#DIV/0!
CG050_HUMAN	#DIV/0!	#DIV/0!	1.10784	#DIV/0!
K1C17_HUMAN	#DIV/0!	14.7581	#DIV/0!	#DIV/0!
AT1A1_HUMAN	#DIV/0!	#DIV/0!	#DIV/0!	9.72508
PSIP1_HUMAN	#DIV/0!	#DIV/0!	#DIV/0!	21.8533
RL21_HUMAN	#DIV/0!	#DIV/0!	2.57007	#DIV/0!
RFC1_HUMAN	#DIV/0!	#DIV/0!	35.3054	#DIV/0!
DYHC2_HUMAN	#DIV/0!	#DIV/0!	19.91	#DIV/0!
LAP2A_HUMAN	#DIV/0!	#DIV/0!	23.0047	#DIV/0!
PCLO_HUMAN	#DIV/0!	#DIV/0!	39.506	#DIV/0!
SPNS1_HUMAN	#DIV/0!	#DIV/0!	21.3981	#DIV/0!
RFC2_HUMAN	#DIV/0!	#DIV/0!	16.1442	#DIV/0!
NHEJ1_HUMAN	#DIV/0!	#DIV/0!	25.1155	#DIV/0!
FAS_HUMAN	#DIV/0!	#DIV/0!	16.5318	#DIV/0!
RFC3_HUMAN	#DIV/0!	#DIV/0!	14.6344	#DIV/0!
FKBP5_HUMAN	#DIV/0!	#DIV/0!	14.8495	#DIV/0!
SGT1_HUMAN	#DIV/0!	#DIV/0!	14.8156	#DIV/0!
ABCAD_HUMAN	#DIV/0!	#DIV/0!	15.1625	#DIV/0!
RFC4_HUMAN	#DIV/0!	#DIV/0!	13.8347	#DIV/0!
DNJA1_HUMAN	#DIV/0!	#DIV/0!	11.6271	#DIV/0!
RCN2_HUMAN	#DIV/0!	#DIV/0!	14.983	#DIV/0!
HAX1_HUMAN	#DIV/0!	#DIV/0!	3.57409	#DIV/0!
AL3A2_HUMAN	#DIV/0!	#DIV/0!	3.5008	#DIV/0!
ATX10_HUMAN	#DIV/0!	#DIV/0!	3.442	#DIV/0!
DCTN2_HUMAN	#DIV/0!	#DIV/0!	3.14544	#DIV/0!
MSH6_HUMAN	#DIV/0!	#DIV/0!	3.09372	#DIV/0!
BAG5_HUMAN	#DIV/0!	#DIV/0!	3.82006	#DIV/0!
SMG1_HUMAN	#DIV/0!	#DIV/0!	41.1285	#DIV/0!
ASPH_HUMAN	#DIV/0!	#DIV/0!	9.3585	#DIV/0!
OBSCN_HUMAN	#DIV/0!	#DIV/0!	8.05725	#DIV/0!
K2C1B_HUMAN	#DIV/0!	10.9695	#DIV/0!	#DIV/0!
SP16H_HUMAN	#DIV/0!	#DIV/0!	104.655	18.283
H90B3_HUMAN	#DIV/0!	#DIV/0!	7.1801	#DIV/0!
IMA1_HUMAN	#DIV/0!	#DIV/0!	7.8112	#DIV/0!
CHIP_HUMAN	#DIV/0!	#DIV/0!	16.3265	#DIV/0!
HLTF_HUMAN	#DIV/0!	#DIV/0!	19.3131	#DIV/0!
MDN1_HUMAN	#DIV/0!	#DIV/0!	16.4269	#DIV/0!
ODPB_HUMAN	#DIV/0!	#DIV/0!	2.68773	#DIV/0!

## Sheet: This one
	NP control	NP FLAG-POLL	Bz control	Bz FLAG-POLL
1433E_HUMAN	11.1884	5.3696
1433G_HUMAN	4.39486
1433Z_HUMAN	8.70836	0	0	0
2ABA_HUMAN	6.20368	0	0	0
41_HUMAN	15.1043	0	0	0
ABCAD_HUMAN	0	15.1625	0	0
ABCE1_HUMAN	13.5584	0	0	0
ACL6A_HUMAN	0	0	0	5.15556
ACTB_HUMAN	19.272	7.6659	84.3359	51.6941
ADH1_YEAST	608	608	640	608
ADT1_HUMAN	0	0	4.35028	0
ADT2_HUMAN			9.69523	17.1549
ADT3_HUMAN	0	0	0	64.986
AIFM1_HUMAN	0	31.7278	0	30.1979
AIMP1_HUMAN	0	1.71184	0	0
AKAP9_HUMAN	0	32.664	0	0
AL1L1_HUMAN	15.2217	0	0	0
AL3A2_HUMAN	0	3.5008	0	0
ALBU_BOVIN	320.35	410.519	384.057	346.888
ALMS1_HUMAN	4.08555	0	0	0
AMOT_HUMAN	8.85963	5.40061	13.1526	15.0717
ANM5_HUMAN	308.122	8.92555	31.084	189.332
AP2A_HUMAN	0	0	0	4.07844
ASB6_HUMAN	0	3.13312	0	0
ASPH_HUMAN	0	9.3585	0	0
AT1A1_HUMAN	0	0	0	9.72508
ATF2_HUMAN	0	0	0	8.27167
ATF7_HUMAN	0	0	0	11.9088
ATPA_HUMAN	5.4874	7.20012	14.2157	17.7335
ATPB_HUMAN		6.54125	13.4571	16.7289
ATPO_HUMAN			5.18268	4.53003
ATX10_HUMAN	0	3.442	0	0
BAG2_HUMAN	0	10.4846	0	3.55978
BAG5_HUMAN	0	3.82006	0	0
BMS1_HUMAN	8.54736	0	0	0
CAMP3_HUMAN	61.8391
CAZA1_HUMAN	31.2396	0.975696		5.74627
CBX3_HUMAN	0	0	0	8.3161
CDK9_HUMAN	6.64889	1.8396	0	0
CE024_HUMAN	0	0	0	7.66046
CENPE_HUMAN	0	151.466	0	0
CEP70_HUMAN	21.5596	0	0	0
CG050_HUMAN	0	1.10784	0	0
CH60_HUMAN	29.4099	17.9984	10.6639	12.7586
CHIP_HUMAN	0	16.3265	0	0
CKAP4_HUMAN			4.84663
CKAP5_HUMAN	94.1514	0	0	0
CLAP2_HUMAN	46.6136	0	0	0
CLH1_HUMAN	28.1914	15.7452	0	0
CMYA5_HUMAN	0	60.3781	0	0
CN37_HUMAN	0	2.40377	0	0
CNTRL_HUMAN	0	13.9215	0	0
COPRS_HUMAN	24.5185
CPSF6_HUMAN	8.73246	0	0	0
CRCC2_HUMAN	0	453.789	0	0
CREB1_HUMAN	0	2.92039	0	15.0042
CTNA1_HUMAN	9.04898	0	0	0
CTND1_HUMAN	6.78496	0	0	0
DAPLE_HUMAN	0	10.9459	0	0
DC1I2_HUMAN	14.2737
DCAF7_HUMAN	0	4.84192	0	0
DCTN2_HUMAN	0	3.14544	0	0
DDX17_HUMAN	7.56524		12.9248	15.8969
DDX28_HUMAN	11.45	0	0	0
DDX3X_HUMAN	14.5191	0	0	0
DDX5_HUMAN	4.10488		6.75593	16.2542
DEK_HUMAN	0	0	0	29.1499
DHX9_HUMAN	0	25.6121	9.43741	18.4232
DJB11_HUMAN	0	1.19166	0	0
DNJA1_HUMAN	0	11.6271	0	0
DNJB1_HUMAN	0	9.54288	0	0
DNJB6_HUMAN	0	2.37115	0	0
DNJC7_HUMAN	0	12.6864	0	0
DNLI3_HUMAN	0	0	0	25.3255
DNLI4_HUMAN	0	21.4647	0	36.2835
DPM1_HUMAN	0	2.31986	0	0
DPOLL_HUMAN	81.2425	1400.04	96.7147	557.329
DPOLM_HUMAN	14.8713	19.331	0	11.0833
DSRAD_HUMAN	0	0	0	11.4188
DYH10_HUMAN	0	62.6806	0	0
DYH11_HUMAN	0	5.8313	0	0
DYH2_HUMAN	0	434.462	0	0
DYH6_HUMAN	0	6.70979	0	0
DYH8_HUMAN	0	124.076	0	0
DYHC1_HUMAN	13.5651	20.3461	0	0
DYHC2_HUMAN	0	19.91	0	0
DYST_HUMAN	0	120.993	0	0
E2F7_HUMAN	32.4411	0	0	0
E41L3_HUMAN	48.0797	0	0	0
EF1A1_HUMAN	42.6343	43.0696	30.1375	21.4507
EF1B_HUMAN	3.97198
EF1D_HUMAN	6.69046	8.73771
EF1G_HUMAN	19.457	5.26987	4.10831	8.57985
EIF3A_HUMAN	16.6861	5.85981	0	0
EIF3B_HUMAN	25.5372	13.4528	0	0
EIF3C_HUMAN	84.0657	0	0	0
EIF3D_HUMAN	0	1.62533	0	0
EIF3E_HUMAN	10.239	2.72972
EIF3F_HUMAN	15.7252	4.35394	0	0
EIF3G_HUMAN	17.147	0	0	0
EIF3H_HUMAN	17.5405	4.67156	0	0
EIF3I_HUMAN	10.8426	3.6207
EIF3L_HUMAN	20.7754	0	0	0
ELAV1_HUMAN			14.6856	16.8143
EMD_HUMAN	7.73777	15.5663	0	4.18308
ENPL_HUMAN	18.3388	8.26599
F263_HUMAN	5.47507	0	0	0
FAS_HUMAN	0	16.5318	0	0
FAT1_HUMAN	17.0503	0	0	0
FIP1_HUMAN	5.17405	0	0	0
FKBP5_HUMAN	0	14.8495	0	0
FLNB_HUMAN	0	16.3844	0	0
FUBP2_HUMAN			18.1316	13.7944
G3P_HUMAN	6.51562	55.2945	11.5252	7.99284
G45IP_HUMAN	10.6444
GAPD1_HUMAN	0	108.116	0	0
GBLP_HUMAN	5.30821	10.1739
GOGB1_HUMAN	0	5.55808	0	0
GRP75_HUMAN	44.3668	186.963	7.52698	38.4284
GRP78_HUMAN	42.2649	127.518	12.253	30.6805
H12_HUMAN	0	0	0	14.5421
H2A1H_HUMAN	4.75062	20.8541	85.4792	54.1521
H2AV_HUMAN	0	0	0	34.2998
H2AY_HUMAN	0	0	0	18.5246
H2B1B_HUMAN		15.8507	55.0247	42.1824
H2B1C_HUMAN	0	9.57487	0	45.802
H2B1J_HUMAN	0	0	0	15.0925
H31_HUMAN	0	0	0	68.5191
H31T_HUMAN		21.2791	18.4987	36.3021
H4_HUMAN		35.5336	43.598	91.648
H90B2_HUMAN	0	22.7027	0	0
H90B3_HUMAN	0	7.1801	0	0
HAX1_HUMAN	0	3.57409	0	0
HDAC1_HUMAN	13.6198	0	0	36.8352
HDAC2_HUMAN	0	0	0	10.935
HDX_HUMAN	42.0268
HLTF_HUMAN	0	19.3131	0	0
HNRC1_HUMAN		1.89121	6.74699	214.277
HNRDL_HUMAN	0	0	0	18.4587
HNRH1_HUMAN	17.4019	6.96935	19.7585	40.159
HNRH3_HUMAN	0	0	0	23.0656
HNRL2_HUMAN	0	0	12.8932	11.162
HNRPC_HUMAN		4.34981	27.7859	48.2411
HNRPD_HUMAN	16.5905		37.1809	51.9517
HNRPF_HUMAN	0	5.23782	0	22.8697
HNRPK_HUMAN	36.4375	7.12733	79.3337	48.7744
HNRPL_HUMAN	15.437		20.1947	28.6956
HNRPM_HUMAN			19.9898	30.471
HNRPQ_HUMAN	17.9724	0	0	27.6919
HNRPR_HUMAN	0	0	0	29.3759
HNRPU_HUMAN	33.9445	48.2202	61.1477	89.7191
HS105_HUMAN	0	38.629	0	0
HS71A_HUMAN	187.207	1269.58	114.659	464.129
HS71L_HUMAN	33.2594	36.5051	0
HS74L_HUMAN	7.35262	27.4035	0	16.3211
HS90A_HUMAN	53.8053	193.044	9.02738	18.5236
HS90B_HUMAN	52.6047	201.313	9.32418	21.9792
HSP72_HUMAN	0	50.7068	0	14.7508
HSP74_HUMAN	7.74268	41.578	0	0
HSP76_HUMAN	23.6798	20.1962	0	30.8088
HSP77_HUMAN	33.33	101.321	24.2129
HSP7C_HUMAN	33.5364	217.95	10.1365	62.1379
HXB9_HUMAN	0	0	0	4.73517
ICLN_HUMAN	80.4165
ICT1_HUMAN	27.9706	6.85982
IF2A_HUMAN	0	0	0	0
IF2B1_HUMAN	35.1321		3.50233
IF2B2_HUMAN	6.06358	0	0	0
IF4A1_HUMAN	5.44065	5.32454
IF4B_HUMAN	63.9314		44.7387	31.4108
IF4G1_HUMAN	17.1047	9.83488	0	0
IF6_HUMAN	0	4.94544	0	0
IGHG2_HUMAN	11.1049		4.52282
ILF2_HUMAN		13.7454	4.19115	13.3654
ILF3_HUMAN	7.80864	0	0	9.47293
IMA1_HUMAN	0	7.8112	0	0
IMA5_HUMAN	0	10.0917	0	0
IPO8_HUMAN	36.7342	0	0	0
IRS4_HUMAN	24.6163	37.0705	0	19.5449
JUN_HUMAN	0	2.82989	0	27.7918
JUND_HUMAN	0	0	0	9.51513
K1C10_HUMAN	88.4966	38.5995	77.6965	97.5172
K1C14_HUMAN	28.5313	6.32407	0	19.9975
K1C16_HUMAN	8.35439	0	0	9.81289
K1C17_HUMAN	0	0	14.7581	0
K1C18_HUMAN	0	4.29405	0	0
K1C9_HUMAN	108.455	48.2118	78.4362	98.1807
K22E_HUMAN	62.0001	19.8569	29.4359	49.2946
K2C1_HUMAN	88.0423	70.5282	72.0893	118.19
K2C1B_HUMAN	0	0	10.9695	0
K2C5_HUMAN	27.3796	12.7122	0	12.2151
K2C6A_HUMAN	10.9401	0	0	0
K2C6B_HUMAN	0	0	0	11.9215
K2C6C_HUMAN	0	7.23833	0	0
K2C8_HUMAN	2.81308	2.63959	0	0
KAP0_HUMAN	131.534	0	0	0
KCTD2_HUMAN	10.5326	0	0	0
KCTD5_HUMAN	12.9127
KHDR1_HUMAN			27.8262	21.3589
KIF11_HUMAN	212.7	94.3342	41.4841	37.2481
KINH_HUMAN	7.74624	0	0	0
KPRA_HUMAN	58.9956	1.91026
KPRB_HUMAN	99.8787	4.50588
KV201_HUMAN	294.451		73.5919
KV204_HUMAN	0	0	0	391.372
KV206_HUMAN	0	439.136	0	0
LAP2A_HUMAN	0	23.0047	0	0
LAP2B_HUMAN	4.76949		7.17762	12.4805
LARP1_HUMAN	8.86461	10.239	0	0
LDHB_HUMAN	5.11097
LONM_HUMAN	10.5158	0	0	0
LRC59_HUMAN	1.02369	4.6435
LTBP1_HUMAN	32.2717
LYSC_HUMAN	5.435	0	0	0
MACF1_HUMAN	0	29.4597	0	0
MAGD2_HUMAN	43.9414	0	0	0
MAP1B_HUMAN	66.6582	12.6354
MAP7_HUMAN	6.30762	0	0	0
MARCS_HUMAN	9.28053	0	0	0
MATR3_HUMAN			17.5465	29.645
MCM2_HUMAN	6.68073	0	10.4812	9.93049
MCM6_HUMAN	12.8494	0	0	0
MCM7_HUMAN	7.03088	0	6.91864	0
MDN1_HUMAN	0	16.4269	0	0
MECP2_HUMAN	0	0	0	11.2746
MEP50_HUMAN	88.8186	4.43116		7.24495
MGAP_HUMAN	0	0	0	22.4905
MIA40_HUMAN	0	7.40967	0	0
MINA_HUMAN	0	0	0	12.5837
MK06_HUMAN	8.77049	0	0	0
MOB1A_HUMAN	14.1307
MPCP_HUMAN	0	0	0	21.8496
MRT4_HUMAN	0	0	0	50.8836
MSH6_HUMAN	0	3.09372	0	0
MTA2_HUMAN	4.31283	0	13.4318	0
MYCBP_HUMAN	10.4877	0	0	0
MYO5A_HUMAN	0	1.46776	0	0
NACA_HUMAN	0	2.6349	0	0
NHEJ1_HUMAN	0	25.1155	0	0
NOG1_HUMAN	5.3415	0	0	0
NONO_HUMAN	0	0	0	311.395
NP1L1_HUMAN	0	10.2852	0	0
NPM_HUMAN	9.45747	16.0011	11.4597	9.41139
NS1BP_HUMAN	73.2659
NUCL_HUMAN	26.2732	34.6418		8.46203
OBSCN_HUMAN	0	8.05725	0	0
ODBA_HUMAN	0	66.0223	0	0
ODPB_HUMAN	0	2.68773	0	0
OGT1_HUMAN	6.22939	0	0	0
OTUD4_HUMAN	61.9916	0	0	0
P66A_HUMAN	5.37948		9.72637	13.7002
P66B_HUMAN	4.38859	0	0	11.2372
PABP1_HUMAN	4.12813	0	0	0
PABP4_HUMAN	9.97029	0	0	0
PAIRB_HUMAN	12.5614	22.2002	0	0
PARP1_HUMAN	9.83912	90.8969	14.0952	113.416
PAXX_HUMAN	0	47.8805	0	0
PCBP2_HUMAN		135.909	8.78403	8.59627
PCH2_HUMAN	0	4.48608	0	0
PCLO_HUMAN	0	39.506	0	0
PGAM5_HUMAN	0	0	0	7.45963
PHB_HUMAN	6.81895	1.27509	17.7365	12.9797
PHB2_HUMAN	6.00524		15.0326	13.7182
PKCB1_HUMAN	0	0	0	7.9968
PLEC_HUMAN	0	24.3977	0	0
PNKP_HUMAN	0	0	0	119
POTEE_HUMAN	6.41176	24.2203		19.3738
PPIL4_HUMAN	14.7578	0	0	0
PPM1A_HUMAN	1.65188
PRDX1_HUMAN	8.12254	7.80008	6.88892
PRDX2_HUMAN	0	16.4699	0	0
PRDX3_HUMAN	0	1.03419	0	0
PRKDC_HUMAN	7.89668	381.316	0	35.0143
PRP31_HUMAN	34.3294	0	0	0
PRP6_HUMAN	8.76847	0	0	0
PRPS1_HUMAN	84.0786
PRPS2_HUMAN	56.3118
PRS10_HUMAN	3.54289	2.58763
PRS6A_HUMAN	0	2.24709	0	0
PRS7_HUMAN	9.51467	3.6381
PRS8_HUMAN	0	4.50348	0	0
PSA7_HUMAN	3.23982	3.15378
PSB2_HUMAN	0	6.88189	0	0
PSB6_HUMAN	2.9822
PSD11_HUMAN	0	4.22387	0	0
PSD12_HUMAN	6.35975
PSDE_HUMAN	4.94675
PSIP1_HUMAN	0	0	0	21.8533
PSMD2_HUMAN	16.2832	0	0	0
PSMD3_HUMAN	12.9443	0	0	0
PTBP1_HUMAN			14.6358	10.4086
PTPS_HUMAN	4.73813
PYR1_HUMAN	0	10.6632	0	0
QPCTL_HUMAN	7.17486	14.641	0	7.80254
RACK1_HUMAN	11.0121	0	0	0
RALY_HUMAN			5.43735	11.7146
RAN_HUMAN			7.95076	11.7532
RBBP4_HUMAN	0	0	0	15.6964
RBBP7_HUMAN	0	0	0	17.2187
RBM10_HUMAN	37.9504	0	32.4066	28.9785
RBM14_HUMAN	0	0	0	10.8355
RBMX_HUMAN			14.8407	16.3766
RCC1_HUMAN	0	0	0	12.6285
RCN2_HUMAN	0	14.983	0	0
REVERSE19825	161.714
RFA1_HUMAN	0	34.9646	0	0
RFA2_HUMAN	0	5.4809	0	0
RFC1_HUMAN	0	35.3054	0	0
RFC2_HUMAN	0	16.1442	0	0
RFC3_HUMAN	0	14.6344	0	0
RFC4_HUMAN	0	13.8347	0	0
RFC5_HUMAN	0	5.45339	0	0
RIOK1_HUMAN	48.3979
RL10A_HUMAN	0	8.85568	0	0
RL11_HUMAN	7.01337	25.73
RL12_HUMAN	6.55837	17.814
RL13_HUMAN	10.4168	17.4154
RL13A_HUMAN	15.4713	13.9718	0	0
RL14_HUMAN	0	9.70362	0	0
RL15_HUMAN	0	10.0529	0	0
RL17_HUMAN	2.84659	11.1039
RL18_HUMAN	7.73728	15.6396
RL19_HUMAN	5.57884	13.9371
RL21_HUMAN	0	2.57007	0	0
RL22_HUMAN	5.83308	15.454
RL23A_HUMAN	10.0952	34.3195
RL26_HUMAN	0	5.76071	0	0
RL26L_HUMAN	0	0.922342	0	0
RL27_HUMAN	7.83412	15.3186
RL27A_HUMAN	9.24406	22.1691
RL28_HUMAN	0	7.11079	0	0
RL29_HUMAN	6.96986	19.2507
RL3_HUMAN	9.57996	32.8209
RL31_HUMAN	7.12981	14.6215
RL34_HUMAN	0	15.7986	0	0
RL35_HUMAN	4.82801	17.7272
RL35A_HUMAN	0	1.61129	0	0
RL4_HUMAN	7.64739	24.988
RL40_HUMAN	24.9379	74.2494	31.1316	32.7049
RL5_HUMAN	19.6218	11.0734	0	0
RL6_HUMAN	5.77735	21.0087
RL7_HUMAN	10.2635	26.3836
RL7A_HUMAN	19.2957	65.245
RL8_HUMAN	4.69938	12.514
RL9_HUMAN	0	16.7584	0	0
RLA0_HUMAN	0	33.3585	0	0
RLA0L_HUMAN	12.2383
RM01_HUMAN	21.6285
RM03_HUMAN	5.65737
RM04_HUMAN	17.0512
RM09_HUMAN	14.0556
RM10_HUMAN	8.27225
RM11_HUMAN	13.7026	2.01753
RM12_HUMAN	25.3406	5.06801
RM15_HUMAN	13.4557	1.11913
RM17_HUMAN	5.0764	0	0	0
RM19_HUMAN	8.99397
RM21_HUMAN	8.08222
RM22_HUMAN	6.30975
RM27_HUMAN	5.61864
RM37_HUMAN	27.6414	3.48988
RM38_HUMAN	12.896
RM39_HUMAN	9.90932	2.35809	0	0
RM41_HUMAN	17.1774	0	0	0
RM43_HUMAN	13.2133	3.40346
RM44_HUMAN	3.61166
RM45_HUMAN	9.49953
RM46_HUMAN	17.5114	0	0	0
RM48_HUMAN	10.5037
RM49_HUMAN	13.116	0	0	0
RM50_HUMAN	8.47862	0	0	0
RM53_HUMAN	7.44614	0	0	0
RM54_HUMAN	3.92801
RO52_HUMAN	6.50574	0	0	0
ROA0_HUMAN	0	0	0	8.83177
ROA1_HUMAN			28.1449	36.8126
ROA2_HUMAN		3.77085	46.8509	51.0487
ROA3_HUMAN	0	0	13.6519	14.4579
ROAA_HUMAN	7.93865		21.2847	28.4763
ROCK1_HUMAN	18.3567	0	0	0
RPAP3_HUMAN	2.37345	0	0	0
RPN1_HUMAN	10.7739		3.89147
RS11_HUMAN	5.22877	10.2462
RS13_HUMAN	7.48771	11.8072
RS14_HUMAN	13.4905	17.9687		2.56443
RS16_HUMAN	8.36881	26.6569
RS18_HUMAN	13.2102	14.7193		3.16647
RS19_HUMAN	8.0265	11.8367
RS2_HUMAN	9.61323	9.40562
RS20_HUMAN	7.37321
RS25_HUMAN	11.9234	17.2833
RS3_HUMAN	32.3137	26.6475	4.78465	7.36537
RS3A_HUMAN	13.0607	8.63379
RS4X_HUMAN	11.1085	14.2946
RS6_HUMAN	14.9325	9.02599
RS7_HUMAN	5.26332	3.85627
RS8_HUMAN	159.509	18.9091
RS9_HUMAN	11.0461	13.0285
RSMB_HUMAN	10.3838
RSSA_HUMAN	27.4245	96.2142
RT22_HUMAN	8.78769	3.69064	0	0
RT29_HUMAN	0	1.49901	0	0
RT30_HUMAN	17.3086
RT31_HUMAN	0	1.3416	0	0
RU2A_HUMAN	8.29465	0	0	2.54202
RUVB1_HUMAN	11.2237	13.1953	0	11.6414
RUVB2_HUMAN	5.84475	9.61666	3.32702	8.91928
SASH1_HUMAN	59.7517
SEPT9_HUMAN	4.48846	0	0	0
SERA_HUMAN	0	14.839	0	0
SF3A1_HUMAN	7.03754	0	0	9.48907
SF3B1_HUMAN	9.13674	0	16.7006	12.8105
SF3B2_HUMAN	11.9446	0	25.5379	15.514
SF3B3_HUMAN	10.5474	0	0	0
SFPQ_HUMAN			15.9891	10.0445
SGT1_HUMAN	0	14.8156	0	0
SKP1_HUMAN	0	2.21329	0	0
SLAI2_HUMAN	17.7735
SMC1A_HUMAN	0	0	0	39.1785
SMC4_HUMAN	7.44297	0	0	0
SMCA5_HUMAN	0	4.1359	11.0973	48.2859
SMCE1_HUMAN	0	0	0	11.7384
SMD3_HUMAN	19.7929
SMG1_HUMAN	0	41.1285	0	0
SNRPA_HUMAN			5.98144
SNUT1_HUMAN	5.2578	0	0	0
SP16H_HUMAN	0	104.655	0	18.283
SPIN1_HUMAN	5.59102		9.57412
SPNS1_HUMAN	0	21.3981	0	0
SPT6H_HUMAN	0	704.115	0	0
SRRM2_HUMAN	17.7514	0	0	0
SRSF1_HUMAN			6.32682
SRSF3_HUMAN			5.07349	7.83729
SSBP_HUMAN	3.45973
SSRA_HUMAN	0	0	0	7.31661
SSRP1_HUMAN	0	53.812	0	12.0254
ST38L_HUMAN	28.7469	4.21427
STIP1_HUMAN	22.259	34.514	0	34.7211
STK38_HUMAN	135.857	26.5443	14.923	33.8172
SUMO2_HUMAN			17.4426	9.33165
SUN2_HUMAN	35.5713	0	0	0
SYEP_HUMAN	14.5435	0	0	0
SYIC_HUMAN	6.60574	0	0	0
SYNE2_HUMAN	0	129.318	0	0
SYQ_HUMAN	8.73018	0	0	0
SYRC_HUMAN	6.25472	0	0	0
TAB1_HUMAN	9.16554	0	0	0
TBA1A_HUMAN	87.812	0	0	41.9013
TBA1B_HUMAN	0	209.023	0	0
TBA1C_HUMAN	60.1891	122.028	13.6393	71.7599
TBA3C_HUMAN	0	0	0	5.9512
TBB2A_HUMAN	0	8.37765	0	6.36318
TBB2B_HUMAN	26.918	25.6566	0	11.0258
TBB3_HUMAN	0	29.7657	0	11.2337
TBB4A_HUMAN	0	5.88423	0	0
TBB4B_HUMAN	35.9061	30.6816	0	0
TBB5_HUMAN	48.91	107.743		30.7204
TBB6_HUMAN	3.03957	31.8906	0	0
TCPA_HUMAN	5.08824
TCPB_HUMAN	7.17974
TCPD_HUMAN	13.5271	1.98588	0	0
TCPQ_HUMAN	12.181	5.36404
TEFF1_HUMAN	0	0	0	0
TERA_HUMAN	8.21132
TERF2_HUMAN	0	6.34814	0	0
TFAM_HUMAN	0	3.84373	0	12.3275
TFCP2_HUMAN	0	0	0	11.1581
TIF1B_HUMAN	12.8366	10.5777	0	15.668
TIM50_HUMAN	0	6.5544	0	6.8267
TOP1_HUMAN	0	0	0	55.2807
TR150_HUMAN	11.0192	0	0	0
TRAP1_HUMAN	155.293	11.9165
TRHY_HUMAN	0	0	0	120.917
TRYP_PIG	542.1	515.53	495.659	495.66
UHRF1_HUMAN	0	0	0	22.3338
VDAC1_HUMAN	0	0	0	3.3623
VDAC2_HUMAN	0	0	0	5.1715
VIME_HUMAN	3.35525	0	0	0
VP13A_HUMAN	0	563.067	0	0
WRN_HUMAN	0	13.5644	0	0
XRCC1_HUMAN	0	0	0	12.9534
XRCC4_HUMAN	0	25.7474	0	17.5147
XRCC5_HUMAN	32.8356	452.602	13.9669	217.721
XRCC6_HUMAN	19.1673	370.954	0	206.06
YBOX1_HUMAN	22.7937	8.39923	0	3.38001
YBOX3_HUMAN	10.9722	0	0	0
ZRAB2_HUMAN	32.5908	0	0	0
ZYX_HUMAN	10.7165	0	14.8545	18.0922
